# Supplementary material for: Crystal structure of bis­(2-bromo­ethyl­ammonium) hexa­bromido­stannate(IV)
Source: Acta Crystallogr E Crystallogr Commun. 2026 Jan 1;82(Pt 1):1–4. doi: 10.1107/S2056989025010588 (PMC12810315; doi:10.1107/S2056989025010588)
Supplement: Supplementary file 1 [file e-82-00001-sup1.cif]

##############################################################################
#                                                                            #
# This CIF contains the data in a paper accepted for publication in          #
# Acta Crystallographica Section E. It conforms to the requirements of       #
# Notes for Authors for Acta Crystallographica Section E, and has been       #
# peer reviewed under the auspices of the IUCr Commission on Journals.       #
#                                                                            #
# Full details of the Crystallographic Information File format               #
# are given in the paper "The Crystallographic Information File (CIF):       #
# a New Standard Archive File for Crystallography" by S. R. Hall, F. H.      #
# Allen and I. D. Brown [Acta Cryst. (1991), A47, 655-685].                  #
#                                                                            #
# The current version of the core CIF dictionary is obtainable from          #
# ftp://ftp.iucr.org/pub/cif_core.dic.                                       #
#                                                                            #
# Software is freely available for graphical display of the structure(s)     #
# in this CIF. For information consult the CIF software page                 #
# http://www.iucr.org/resources/cif/software.                                #
#                                                                            #
# This file may be used for bona fide research purposes within the           #
# scientific community so long as proper attribution is given to the journal # 
# article from which it was obtained.                                        #
#                                                                            #
##############################################################################
data_I
_audit_creation_method
;
Olex2 1.5
(compiled 2025.07.13 svn.rb7424aed for OlexSys, GUI svn.r7314)
;
_journal_date_recd_electronic     2025-10-20
_journal_date_accepted     2025-11-26
_journal_name_full     'Acta Crystallographica, Section E'
_journal_year     2025
_journal_volume     81
_journal_issue      1
_journal_page_first     0
_journal_page_last     0
_journal_paper_category     GM
_journal_paper_doi     10.1107/S2056989025010588
_journal_coeditor_code     WM5776
_publ_contact_author_name     'Danylo S. Kreiman'
_publ_contact_author_address
;
Department of Chemistry, Taras Shevchenko National University of Kyiv,
Volodymyrska st. 64/13, 01601 Kyiv,
Ukraine
;
_publ_contact_author_email     'DremDanya@ukr.net'
_publ_contact_author_fax     ?
_publ_contact_author_phone     ?
_publ_section_title
;
Crystal structure of bis(2-bromoethylammonium) hexabromidostannate(IV)
;
loop_
    _publ_author_name
    _publ_author_footnote
    _publ_author_address
    'Kreiman, Danylo S.' .
;
Department of Chemistry, Taras Shevchenko National University of Kyiv,
Volodymyrska st. 64/13, 01601 Kyiv,
Ukraine
;
    'Korytko, Dmytro M.' .
;
Department of Chemistry, Taras Shevchenko National University of Kyiv,
Volodymyrska st. 64/13, 01601 Kyiv,
Ukraine
;
    'Kuzevanova, Iryna S.' .
;
Department of Chemistry, Taras Shevchenko National University of Kyiv,
Volodymyrska st. 64/13, 01601 Kyiv,
Ukraine
;
    'Dascalu, Mihaela' .
;
"Petru Poni" Institute of Macromolecular Chemistry, Romanian Academy of Science,
Aleea Grigore Ghica Voda, 41-A, 700487 Iasi,
Romania
;
    'Gural'skiy, Il'ya A.' .
;
Department of Chemistry, Taras Shevchenko National University of Kyiv,
Volodymyrska st. 64/13, 01601 Kyiv,
Ukraine
;
_publ_section_synopsis
;
Bis(2-bromoethanamminium) hexabromidostannate(IV) is a hybrid tin perovskite
with 0D topology due to the presence of isolated octahedral [SnBr~6~]^2--^
anions.
;
_chemical_name_systematic
;
Bis(2-bromoethylammonium) hexabromidostannate(IV)
;
_chemical_name_common     ?
_chemical_formula_moiety     '2(C2 H7 Br N +), Br6 Sn 2-'
_chemical_formula_sum     'C4 H14 Br8 N2 Sn'
_chemical_formula_iupac     '(C2 H7 Br N)2 [Sn Br6]'
_chemical_formula_weight     848.14
_chemical_melting_point     ?
_space_group_crystal_system     monoclinic
_space_group_name_H-M_alt     'P 1 21/m 1'
_space_group_name_Hall     '-P 2yb'
loop_
    _space_group_symop_operation_xyz
    'x, y, z'
    '-x, y+1/2, -z'
    '-x, -y, -z'
    'x, -y-1/2, z'
_cell_length_a     10.4048(4)
_cell_length_b     7.4254(3)
_cell_length_c     12.2850(5)
_cell_angle_alpha     90
_cell_angle_beta     108.740(4)
_cell_angle_gamma     90
_cell_volume     898.82(7)
_cell_formula_units_Z     2
_cell_measurement_reflns_used     1850
_cell_measurement_theta_min     2.0630
_cell_measurement_theta_max     27.6770
_cell_measurement_temperature     206(9)
_exptl_crystal_description     prism
_exptl_crystal_colour     'clear intense colourless'
_exptl_crystal_size_max     0.3
_exptl_crystal_size_mid     0.2
_exptl_crystal_size_min     0.03
_exptl_crystal_density_diffrn     3.134
_exptl_crystal_density_meas     ?
_exptl_crystal_density_method     ?
_exptl_crystal_F_000     764
loop_
    _exptl_crystal_face_index_h
    _exptl_crystal_face_index_k
    _exptl_crystal_face_index_l
    _exptl_crystal_face_perp_dist
    0 -1 0 0.1407
    0 1 0 0.1578
    -2 0 1 0.0972
    2 0 -1 0.1065
    -2 0 -15 0.0192
    2 0 16 0.0278
    1 1 -17 0.0280
    -1 1 -16 0.0104
    1 -1 16 0.0174
_exptl_absorpt_coefficient_mu     19.182
_exptl_absorpt_correction_type     analytical
_exptl_absorpt_process_details
;
[CrysAlisPro (Rigaku OD, 2024) using a multifaceted crystal
model based on expressions derived by Clark & Reid (1995)]
;
_exptl_absorpt_correction_T_min     0.047
_exptl_absorpt_correction_T_max     0.589
_diffrn_ambient_temperature     206(9)
_diffrn_source     'fine-focus sealed X-ray tube'
_diffrn_radiation_type     'Mo K\a'
_diffrn_radiation_wavelength     0.71073
_diffrn_radiation_monochromator     graphite
_diffrn_measurement_device_type     'Xcalibur, Eos'
_diffrn_measurement_device     'four-circle diffractometer'
_diffrn_measurement_method     '\w scans'
_diffrn_detector     'CCD plate'
_diffrn_detector_area_resol_mean     16.1593
_diffrn_reflns_number     6106
_diffrn_reflns_av_R_equivalents     0.0522
_diffrn_reflns_av_unetI/netI     0.0799
_diffrn_reflns_theta_min     1.750
_diffrn_reflns_theta_max     29.232
_diffrn_reflns_theta_full     25.242
_diffrn_measured_fraction_theta_max     0.874
_diffrn_measured_fraction_theta_full     1.000
_diffrn_reflns_limit_h_min     -12
_diffrn_reflns_limit_h_max     13
_diffrn_reflns_limit_k_min     -9
_diffrn_reflns_limit_k_max     8
_diffrn_reflns_limit_l_min     -15
_diffrn_reflns_limit_l_max     16
_diffrn_radiation_probe     x-ray
_refine_special_details     ?
_reflns_number_total     2293
_reflns_number_gt     1492
_reflns_threshold_expression     'I > 2\s(I)'
_refine_ls_structure_factor_coef     Fsqd
_refine_ls_matrix_type     full
_refine_ls_R_factor_all     0.0955
_refine_ls_R_factor_gt     0.0512
_refine_ls_wR_factor_gt     0.0968
_refine_ls_wR_factor_ref     0.1178
_refine_ls_goodness_of_fit_ref     1.075
_refine_ls_restrained_S_all     1.075
_refine_ls_number_reflns     2293
_refine_ls_number_parameters     96
_refine_ls_number_restraints     0
_refine_ls_hydrogen_treatment     constr
_refine_ls_weighting_scheme     calc
_refine_ls_weighting_details
              'w=1/[\s^2^(Fo^2^)+(0.0345P)^2^+1.9061P] where P=(Fo^2^+2Fc^2^)/3'
_atom_sites_solution_hydrogens     mixed
_atom_sites_solution_primary     dual
_atom_sites_solution_secondary     ?
_refine_ls_shift/su_max     0.000
_refine_ls_shift/su_mean     0.000
_refine_diff_density_max     1.210
_refine_diff_density_min     -1.217
_refine_ls_extinction_method     none
_refine_ls_extinction_coef     .
loop_
    _atom_type_symbol
    _atom_type_description
    _atom_type_scat_dispersion_real
    _atom_type_scat_dispersion_imag
    _atom_type_scat_source
    'C' 'C' 0.0033 0.0016
                         'International Tables Vol C Tables 4.2.6.8 and 6.1.1.4'
    'H' 'H' 0.0000 0.0000
                         'International Tables Vol C Tables 4.2.6.8 and 6.1.1.4'
    'Br' 'Br' -0.2901 2.4595
                         'International Tables Vol C Tables 4.2.6.8 and 6.1.1.4'
    'N' 'N' 0.0061 0.0033
                         'International Tables Vol C Tables 4.2.6.8 and 6.1.1.4'
    'Sn' 'Sn' -0.6537 1.4246
                         'International Tables Vol C Tables 4.2.6.8 and 6.1.1.4'
_computing_data_collection
;
CrysAlisPro (Rigaku OD, 2024)
;
_computing_cell_refinement
;
CrysAlisPro (Rigaku OD, 2024)
;
_computing_data_reduction
;
CrysAlisPro (Rigaku OD, 2024)
;
_computing_structure_solution
;
<i>SHELXT</i> (Sheldrick, 2015a)
;
_computing_structure_refinement
;
SHELXL (Sheldrick, 2015b)
;
_computing_molecular_graphics
;
Olex2 (Dolomanov <i>et al.</i>,  2009)
;
_computing_publication_material
;
publCIF (Westrip, 2010)
;
loop_
    _atom_site_type_symbol
    _atom_site_label
    _atom_site_fract_x
    _atom_site_fract_y
    _atom_site_fract_z
    _atom_site_U_iso_or_equiv
    _atom_site_adp_type
    _atom_site_calc_flag
    _atom_site_occupancy
    _atom_site_disorder_assembly
    _atom_site_disorder_group
    Sn Sn1 0.42076(8) 0.750000 0.22307(7) 0.0214(2) Uani d 1 . .
    Br Br1 0.55926(10) 0.99642(13) 0.16238(9) 0.0416(3) Uani d 1 . .
    Br Br2 0.60093(13) 0.750000 0.42822(11) 0.0346(3) Uani d 1 . .
    Br Br3 0.28811(10) 0.50178(12) 0.28600(9) 0.0424(3) Uani d 1 . .
    Br Br4 0.24572(12) 0.750000 0.01568(11) 0.0327(3) Uani d 1 . .
    Br Br5 0.9188(2) 0.7938(10) 0.2520(2) 0.113(3) Uani d 0.5 . .
    Br Br6 -0.02932(16) 0.750000 0.58338(18) 0.0678(6) Uani d 1 . .
    N N1 0.7216(10) 0.750000 -0.0082(10) 0.043(3) Uani d 1 . .
    H H1A 0.679827 0.804410 -0.075809 0.052 Uiso calc 0.5 A -1
    H H1B 0.702894 0.809821 0.048616 0.052 Uiso calc 0.5 A -1
    H H1C 0.691907 0.635769 -0.010649 0.052 Uiso calc 0.5 A -1
    N N2 0.3685(10) 0.750000 0.5764(9) 0.035(3) Uani d 1 . .
    H H2C 0.398970 0.864267 0.583555 0.042 Uiso calc 0.5 B -1
    H H2D 0.393159 0.693959 0.521196 0.042 Uiso calc 0.5 B -1
    H H2E 0.404562 0.691774 0.643574 0.042 Uiso calc 0.5 B -1
    C C1 0.8659(12) 0.750000 0.0129(13) 0.041(3) Uani d 1 . .
    H H1D 0.898195 0.874116 0.013665 0.049 Uiso d 0.5 . .
    H H1E 0.885342 0.682459 -0.048515 0.049 Uiso d 0.5 . .
    C C2 0.938(2) 0.662(3) 0.127(2) 0.062(7) Uani d 0.5 . .
    H H2A 1.034833 0.651088 0.136189 0.075 Uiso d 0.5 . .
    H H2B 0.899608 0.541247 0.127654 0.075 Uiso d 0.5 . .
    C C3 0.2204(15) 0.750000 0.5452(15) 0.066(5) Uani d 1 . .
    H H3A 0.189845 0.874306 0.526024 0.079 Uiso d 0.5 . .
    H H3B 0.187034 0.674578 0.476363 0.079 Uiso d 0.5 . .
    C C4 0.1613(18) 0.689(3) 0.621(2) 0.066(9) Uani d 0.5 . .
    H H4A 0.210256 0.749999 0.695318 0.079 Uiso d 1 . .
    H H4B 0.171565 0.557662 0.627932 0.079 Uiso d 0.5 . .
loop_
    _atom_site_aniso_label
    _atom_site_aniso_U_11
    _atom_site_aniso_U_22
    _atom_site_aniso_U_33
    _atom_site_aniso_U_12
    _atom_site_aniso_U_13
    _atom_site_aniso_U_23
    Sn1 0.0266(4) 0.0175(4) 0.0200(5) 0.000 0.0075(3) 0.000
    Br1 0.0429(6) 0.0434(6) 0.0369(6) -0.0118(4) 0.0108(5) 0.0078(5)
    Br2 0.0354(7) 0.0432(8) 0.0214(8) 0.000 0.0037(6) 0.000
    Br3 0.0500(6) 0.0354(6) 0.0426(7) -0.0135(4) 0.0161(5) 0.0091(5)
    Br4 0.0332(7) 0.0334(8) 0.0267(8) 0.000 0.0029(6) 0.000
    Br5 0.0484(12) 0.208(8) 0.0632(17) 0.029(2) -0.0076(12) -0.067(4)
    Br6 0.0331(8) 0.0792(12) 0.0940(16) 0.000 0.0242(9) 0.000
    N1 0.032(6) 0.052(7) 0.036(8) 0.000 -0.002(6) 0.000
    N2 0.033(6) 0.039(7) 0.032(7) 0.000 0.010(5) 0.000
    C1 0.029(7) 0.049(9) 0.039(10) 0.000 0.005(7) 0.000
    C2 0.042(12) 0.063(15) 0.09(2) -0.008(10) 0.035(13) -0.012(14)
    C3 0.034(9) 0.121(15) 0.042(11) 0.000 0.013(8) 0.000
    C4 0.028(10) 0.06(2) 0.10(2) 0.009(8) 0.008(12) 0.022(13)
_geom_special_details
;
 All esds (except the esd in the dihedral angle between two l.s. planes)
 are estimated using the full covariance matrix.  The cell esds are taken
 into account individually in the estimation of esds in distances, angles
 and torsion angles; correlations between esds in cell parameters are only
 used when they are defined by crystal symmetry.  An approximate (isotropic)
 treatment of cell esds is used for estimating esds involving l.s. planes.
;
loop_
    _geom_bond_atom_site_label_1
    _geom_bond_atom_site_label_2
    _geom_bond_site_symmetry_2
    _geom_bond_distance
    _geom_bond_publ_flag
    Sn1 Br1 . 2.5828(10) ?
    Sn1 Br1 4_575 2.5828(10) ?
    Sn1 Br2 . 2.6135(16) ?
    Sn1 Br3 4_575 2.5662(10) ?
    Sn1 Br3 . 2.5662(10) ?
    Sn1 Br4 . 2.6127(16) ?
    Br5 Br5 4_575 0.650(15) ?
    Br5 C2 . 1.88(2) ?
    Br5 H2B 4_575 1.92(2) ?
    Br6 C4 4_575 1.940(17) ?
    Br6 C4 . 1.940(17) ?
    N1 H1A . 0.9000 ?
    N1 H1B . 0.9000 ?
    N1 H1C . 0.9000 ?
    N1 C1 . 1.439(14) ?
    N2 H2C . 0.9000 ?
    N2 H2D . 0.9000 ?
    N2 H2E . 0.9000 ?
    N2 C3 . 1.464(16) ?
    C1 H1D . 0.9800 ?
    C1 H1D 4_575 0.9800 ?
    C1 H1E 4_575 0.9800 ?
    C1 H1E . 0.9800 ?
    C1 C2 4_575 1.51(3) ?
    C1 C2 . 1.51(3) ?
    C2 H2A . 0.9799 ?
    C2 H2B . 0.9800 ?
    C3 H3A 4_575 0.9800 ?
    C3 H3A . 0.9800 ?
    C3 H3B 4_575 0.9800 ?
    C3 H3B . 0.9800 ?
    C3 C4 . 1.35(2) ?
    C3 C4 4_575 1.35(2) ?
    C4 H4A . 0.9975 ?
    C4 H4B . 0.9800 ?
loop_
    _geom_angle_atom_site_label_1
    _geom_angle_atom_site_label_2
    _geom_angle_atom_site_label_3
    _geom_angle_site_symmetry_1
    _geom_angle_site_symmetry_3
    _geom_angle
    _geom_angle_publ_flag
    Br1 Sn1 Br1 . 4_575 90.22(5) ?
    Br1 Sn1 Br2 4_575 . 89.11(4) ?
    Br1 Sn1 Br2 . . 89.11(4) ?
    Br1 Sn1 Br4 . . 89.85(4) ?
    Br1 Sn1 Br4 4_575 . 89.85(4) ?
    Br3 Sn1 Br1 . . 178.72(4) ?
    Br3 Sn1 Br1 4_575 4_575 178.72(4) ?
    Br3 Sn1 Br1 4_575 . 88.97(3) ?
    Br3 Sn1 Br1 . 4_575 88.97(3) ?
    Br3 Sn1 Br2 4_575 . 89.89(4) ?
    Br3 Sn1 Br2 . . 89.89(4) ?
    Br3 Sn1 Br3 . 4_575 91.82(5) ?
    Br3 Sn1 Br4 4_575 . 91.14(4) ?
    Br3 Sn1 Br4 . . 91.14(4) ?
    Br4 Sn1 Br2 . . 178.52(5) ?
    Br5 Br5 C2 4_575 . 58.6(7) ?
    Br5 Br5 H2B 4_575 4_575 129.7(7) ?
    C2 Br5 H2B . 4_575 72.3(14) ?
    C4 Br6 C4 4_575 . 27.1(11) ?
    H1A N1 H1B . . 109.5 ?
    H1A N1 H1C . . 109.5 ?
    H1B N1 H1C . . 109.5 ?
    C1 N1 H1A . . 109.5 ?
    C1 N1 H1B . . 109.5 ?
    C1 N1 H1C . . 109.5 ?
    H2C N2 H2D . . 109.5 ?
    H2C N2 H2E . . 109.5 ?
    H2D N2 H2E . . 109.5 ?
    C3 N2 H2C . . 109.5 ?
    C3 N2 H2D . . 109.5 ?
    C3 N2 H2E . . 109.5 ?
    N1 C1 H1D . 4_575 109.66(4) ?
    N1 C1 H1D . . 109.7 ?
    N1 C1 H1E . 4_575 108.8(6) ?
    N1 C1 H1E . . 108.8 ?
    N1 C1 C2 . . 110.2(12) ?
    N1 C1 C2 . 4_575 110.2(12) ?
    H1D C1 H1D . 4_575 140.2 ?
    H1D C1 H1E . . 109.5 ?
    H1D C1 H1E 4_575 4_575 109.5 ?
    H1D C1 H1E . 4_575 51.0 ?
    H1E C1 H1D . 4_575 51.0 ?
    H1E C1 H1E . 4_575 61.6 ?
    C2 C1 H1D 4_575 4_575 109.4(9) ?
    C2 C1 H1D . . 109.4 ?
    C2 C1 H1D . 4_575 61.2(9) ?
    C2 C1 H1D 4_575 . 61.2 ?
    C2 C1 H1E . . 109.3 ?
    C2 C1 H1E . 4_575 140.6(9) ?
    C2 C1 H1E 4_575 . 140.6 ?
    C2 C1 H1E 4_575 4_575 109.3(9) ?
    C2 C1 C2 4_575 . 51.3(17) ?
    Br5 C2 Br5 4_575 . 19.8(5) ?
    Br5 C2 H1D . 4_575 150.0(16) ?
    Br5 C2 H1D 4_575 4_575 156.4(16) ?
    Br5 C2 H2A 4_575 . 110.1 ?
    Br5 C2 H2A . . 109.0 ?
    Br5 C2 H2B 4_575 . 90.5 ?
    Br5 C2 H2B . . 108.8 ?
    C1 C2 Br5 . . 112.2(13) ?
    C1 C2 Br5 . 4_575 127.3(14) ?
    C1 C2 H1D . 4_575 39.5(7) ?
    C1 C2 H2A . . 108.8 ?
    C1 C2 H2B . . 108.4 ?
    H2A C2 H1D . 4_575 93.5 ?
    H2A C2 H2B . . 109.5 ?
    H2B C2 H1D . 4_575 80.4 ?
    N2 C3 H3A . . 107.2 ?
    N2 C3 H3A . 4_575 107.22(13) ?
    N2 C3 H3B . . 106.1 ?
    N2 C3 H3B . 4_575 106.1(6) ?
    H3A C3 H3A . 4_575 140.7 ?
    H3A C3 H3B 4_575 4_575 109.5 ?
    H3A C3 H3B . 4_575 42.0 ?
    H3A C3 H3B . . 109.5 ?
    H3B C3 H3A . 4_575 42.0 ?
    H3B C3 H3B . 4_575 69.7 ?
    C4 C3 N2 4_575 . 119.6(15) ?
    C4 C3 N2 . . 119.6(15) ?
    C4 C3 H3A 4_575 . 70.4 ?
    C4 C3 H3A 4_575 4_575 107.4(8) ?
    C4 C3 H3A . . 107.4 ?
    C4 C3 H3A . 4_575 70.4(10) ?
    C4 C3 H3B . 4_575 132.5(10) ?
    C4 C3 H3B 4_575 . 132.5 ?
    C4 C3 H3B 4_575 4_575 106.9(11) ?
    C4 C3 H3B . . 106.9 ?
    C4 C3 C4 4_575 . 39.3(17) ?
    Br6 C4 H3A . 4_575 111.0(15) ?
    Br6 C4 H4A . . 107.2 ?
    Br6 C4 H4B . . 109.1 ?
    C3 C4 Br6 . . 114.3(15) ?
    C3 C4 H3A . 4_575 42.0(8) ?
    C3 C4 H4A . . 105.4 ?
    C3 C4 H4B . . 109.3 ?
    H4A C4 H3A . 4_575 138.0 ?
    H4A C4 H4B . . 111.5 ?
    H4B C4 H3A . 4_575 71.7 ?
loop_
    _geom_torsion_atom_site_label_1
    _geom_torsion_atom_site_label_2
    _geom_torsion_atom_site_label_3
    _geom_torsion_atom_site_label_4
    _geom_torsion_site_symmetry_1
    _geom_torsion_site_symmetry_2
    _geom_torsion_site_symmetry_3
    _geom_torsion_site_symmetry_4
    _geom_torsion
    _geom_torsion_publ_flag
    Br5 Br5 C2 C1 4_575 . . . 143.0(15) yes
    N1 C1 C2 Br5 . . . . -65.4(13) yes
    N1 C1 C2 Br5 . . . 4_575 -50.6(18) yes
    N2 C3 C4 Br6 . . . . 165.9(7) yes
    C2 C1 C2 Br5 4_575 . . 4_575 49.6(18) yes
    C2 C1 C2 Br5 4_575 . . . 34.8(13) yes
    C4 C3 C4 Br6 4_575 . . . 64.3(14) yes
loop_
    _geom_hbond_atom_site_label_D
    _geom_hbond_atom_site_label_H
    _geom_hbond_atom_site_label_A
    _geom_hbond_site_symmetry_A
    _geom_hbond_distance_DH
    _geom_hbond_distance_HA
    _geom_hbond_distance_DA
    _geom_hbond_angle_DHA
    _geom_hbond_publ_flag
    N1 H1A Br1 3_675 0.90 2.79 3.481(9) 134.1 yes
    N1 H1A Br3 3_665 0.90 3.54 3.864(11) 104.7 n
    N1 H1A Br3 2_655 0.90 3.08 3.864(11) 146.8 yes
    N1 H1A Br4 2_655 0.90 3.42 3.7320(11) 103.1 n
    N1 H1B Br1 . 0.90 2.73 3.587(10) 159.8 yes
    N1 H1C Br1 4_575 0.90 3.05 3.587(10) 120.6 yes
    N1 H1C Br1 2_645 0.90 2.87 3.481(9) 126.3 yes
    N1 H1C Br4 2_645 0.90 2.94 3.7320(11) 147.4 yes
    N2 H2C Br1 3_676 0.90 3.18 3.586(9) 109.6 n
    N2 H2C Br2 2_656 0.90 2.87 3.7282(9) 160.5 yes
    N2 H2D Br2 . 0.90 2.78 3.462(10) 133.4 yes
    N2 H2D Br2 2_646 0.90 3.35 3.7282(9) 107.9 n
    N2 H2D Br3 4_575 0.90 3.55 3.861(10) 103.4 n
    N2 H2D Br3 . 0.90 3.09 3.861(10) 144.8 yes
    N2 H2E Br1 2_646 0.90 2.71 3.586(9) 164.3 yes
    C1 H1D Br4 2_655 0.98 3.13 3.872(3) 133.4 yes
    C1 H1E Br3 3_665 0.98 3.20 3.971(13) 136.5 yes
    C1 H1E Br4 3_665 0.98 3.56 3.872(3) 101.1 n
    C2 H2A Br3 1_655 0.98 2.91 3.73(2) 142.2 yes
    C2 H2A Br4 1_655 0.98 3.10 3.92(2) 141.9 yes
    C3 H3A Br3 4_575 0.98 3.54 3.934(14) 106.7 n
    C3 H3A Br6 2_556 0.98 3.31 4.268(8) 167.1 n
    C3 H3B Br3 . 0.98 3.13 3.934(14) 140.1 yes
    C3 H3B Br6 3_566 0.98 3.52 4.268(8) 134.7 no
    C4 H4B Br5 2_646 0.98 2.79 3.54(2) 134.1 yes
    C4 H4B Br6 2_546 0.98 3.42 4.08(2) 126.3 yes
_shelx_space_group_comment
;
The symmetry employed for this shelxl refinement is uniquely defined
by the following loop, which should always be used as a source of
symmetry information in preference to the above space-group names.
They are only intended as comments.
;
_shelx_estimated_absorpt_T_min     0.069
_shelx_estimated_absorpt_T_max     0.597
_shelx_hkl_file
;
   0   0  -1    2.54    1.51
   0   0   1    0.16    0.92
   0   0  -2 1265.05   56.01
   0   0   2 1551.70   65.19
   0   0  -3   28.92    9.47
   0   0   3   32.28    9.35
   0   0  -4 1145.98   56.53
   0   0   4 1247.13   61.17
   0   0  -5 1085.13   55.66
   0   0   5 1174.34   59.91
   0   0  -6   83.33   15.61
   0   0   6  103.69   18.05
   0   0   7 1787.81   75.77
   0   0   8   11.07    8.77
   0   0   9    7.36    7.25
   0   0  10    3.76    5.00
   0   0  11    0.31    6.70
   0   0  12   83.39   18.91
   0   0  13   45.86   14.86
   0   0  14  161.19   26.97
   0   0  15  134.13   24.83
   0   1  -1 1185.69   24.19
   0  -1  -1 1226.95   27.21
   0   1   1 1220.91   26.12
   0  -1   1 1170.34   23.42
   0   1  -2  394.31   17.05
   0   1   2  386.46   21.50
   0  -1  -2  410.83   22.41
   0  -1   3  841.67   30.64
   0   1   3  769.73   39.71
   0  -1  -3  826.62   41.53
   0  -1  -4   38.95   10.58
   0  -1  -4   34.96    8.18
   0   1   4   45.11   11.97
   0  -1   4   41.72    9.82
   0  -1  -5  770.53   56.16
   0  -1  -5  768.18   37.67
   0   1   5  840.36   58.65
   0  -1   6  160.20   21.03
   0   1   6  195.68   31.39
   0  -1  -6  186.77   18.27
   0  -1  -7   12.66    5.30
   0  -1   7   14.80    6.65
   0   1   7   18.62   10.84
   0  -1   8   38.82   11.28
   0  -1  -8   23.82    5.56
   0   1   8   30.53   11.63
   0  -1   9   84.38   16.55
   0  -1  -9   77.17    9.71
   0   1   9   84.16   18.88
   0  -1  10  405.55   36.60
   0   1  10  406.17   41.28
   0  -1  11    2.73    4.48
   0   1  11    6.17    3.38
   0  -1  12   13.33    7.87
   0   1  12    2.51    6.10
   0   1  13   -2.02    2.26
   0  -1  13    6.88    7.34
   0  -1  14   64.50   16.45
   0   1  14   57.08   17.20
   0  -1  15   58.74   15.60
   0   1  15   79.94   19.13
   0  -2   0  840.29   25.54
   0  -2   1  207.85   13.19
   0   2  -1  196.31   13.19
   0   2  -1  199.38    9.37
   0  -2  -1  200.80   12.85
   0  -2  -2 1878.87   48.72
   0  -2   2 1922.81   42.24
   0   2   2 1807.70   45.75
   0   2  -2 1843.19   43.70
   0   2  -3  158.99   14.35
   0   2   3  177.92   17.76
   0  -2  -3  193.93   19.00
   0   2  -4  691.19   35.03
   0   2   4  610.09   39.18
   0  -2   4  657.61   25.90
   0  -2  -4  658.74   41.97
   0  -2  -5 2182.27   81.57
   0   2   5 2057.34   85.78
   0  -2   5 2086.88   49.15
   0  -2   5 2317.52   66.72
   0  -2   6 1048.87   26.39
   0   2   6  979.95   67.68
   0  -2  -6 1165.56   58.51
   0  -2   6 1089.88   57.05
   0   2  -7  147.99   20.86
   0   2   7  241.37   37.20
   0  -2  -7  212.79   24.52
   0  -2   7  166.35   22.12
   0   2  -8   96.86   16.42
   0  -2   8   98.08   16.71
   0   2   9 1997.65  103.23
   0  -2  -9 1920.28   67.22
   0  -2   9 1644.13   70.07
   0   2  -9 1577.58   65.72
   0   2  10    9.55    7.84
   0  -2  10   17.15    7.87
   0  -2 -10    8.93    3.47
   0   2 -10   10.55    6.41
   0  -2  11  180.71   24.06
   0   2  11  178.92   29.09
   0   2 -11  172.06   21.18
   0  -2  12   23.87   10.47
   0   2  12   13.44    8.89
   0   2  13   13.54    8.90
   0  -2  13   11.92    7.18
   0   2  14   27.96   11.63
   0  -2  14   25.54   10.38
   0  -3   0   -0.70    2.24
   0   3   1  399.93    9.28
   0   3  -1  414.14   13.27
   0  -3  -1  394.33   20.97
   0   3   1  398.04    9.11
   0  -3   1  395.08   22.27
   0   3  -2   76.42    7.83
   0   3  -2   67.91   10.12
   0  -3  -2   79.03   11.09
   0  -3   2   64.17    9.17
   0  -3  -3  271.80   23.62
   0   3  -3  288.76   22.35
   0   3   3  303.54   23.32
   0   3   4   44.28   11.13
   0   3  -4   67.52   12.19
   0   3   5  523.55   40.71
   0   3  -5  593.35   39.95
   0  -3  -5  460.56   44.41
   0  -3   5  471.27   32.90
   0  -3   5  564.09   26.49
   0  -3  -6  212.86   29.23
   0  -3   6  162.52   17.21
   0   3  -6  224.71   27.97
   0   3   6  162.08   25.81
   0  -3   6  186.51   19.72
   0  -3  -7   -1.39    3.00
   0  -3   7    2.92    2.28
   0   3   7    1.81    4.24
   0  -3   7    7.54    3.60
   0  -3   8   24.57    7.01
   0  -3  -8   31.50   11.10
   0  -3   8   24.11    4.03
   0   3   8   19.96    9.79
   0   3  -8   21.82    8.92
   0  -3  -9   34.65   11.51
   0   3  -9   24.80   10.49
   0  -3   9   20.63    6.76
   0   3   9   37.42   14.26
   0  -3  10  229.20   26.13
   0   3  10  237.62   38.20
   0  -3 -10  214.32   26.28
   0   3 -10  224.95   27.21
   0   3 -11   -0.37    1.72
   0   3  11    0.29    5.45
   0  -3  11    3.66    4.33
   0  -3  12   16.42    7.91
   0   3  12   10.71    6.01
   0   3 -12   15.24    6.87
   0   3  13   -7.11    3.33
   0   3  14   38.18   14.68
   0  -4   0 6796.02   89.90
   0   4  -1    6.11    1.83
   0  -4  -1    6.68    3.22
   0  -4   2  400.64   11.73
   0   4  -2  381.86   17.12
   0   4   2  399.14   13.99
   0  -4   2  387.10   11.71
   0   4   2  386.86   13.52
   0  -4  -2  363.49   26.87
   0   4  -3    7.97    3.21
   0  -4   3    5.84    1.24
   0  -4   3    8.47    1.82
   0   4   3   11.45    2.47
   0   4  -4  376.95   30.57
   0   4  -4  374.27   26.81
   0  -4  -4  298.17   40.88
   0   4  -5  404.16   35.65
   0  -4   5  276.96   30.07
   0  -4  -5  342.90   42.71
   0  -4   6   11.10    5.14
   0   4  -6   11.34    8.92
   0  -4  -6    4.03    3.98
   0  -4   6   10.43    5.84
   0   4   6    9.78    7.78
   0  -4  -7  730.03   60.79
   0   4  -7  911.48   67.05
   0  -4   7  706.10   40.76
   0  -4   7  862.16   46.29
   0   4   7  758.14   62.15
   0   4   8   37.40   14.50
   0  -4   8   20.25    3.57
   0   4  -8   25.40   10.41
   0  -4   8   25.02    6.65
   0  -4  -9   10.98    9.48
   0  -4   9   -3.04    5.20
   0   4   9  -11.07   12.82
   0   4  -9   -5.76    9.88
   0  -4  10    7.14    4.26
   0   4  10   -2.98   10.64
   0   4 -10    5.16    4.28
   0  -4 -10   10.53    7.71
   0   4 -11   -1.00    3.76
   0   4  11   -8.64   12.13
   0   4  12    8.96    6.38
   0   4 -12   21.36    8.86
   0   4  13   17.42   10.11
   0  -4  13   41.36   17.46
   0  -4  14  118.77   26.26
   0  -5   0    2.83    2.78
   0  -5   1  268.88   19.38
   0   5  -2   28.34    4.51
   0   5   2   20.99    2.01
   0  -5   3   51.40    5.17
   0  -5   3   52.30    5.35
   0   5   3   52.93    6.33
   0   5   3   60.54    6.58
   0   5  -3   57.73    8.01
   0  -5  -3   51.29    3.36
   0  -5  -3   57.73   20.71
   0  -5   3   44.72   15.45
   0  -5  -4   16.93   10.13
   0   5   4   37.45    6.90
   0   5  -4   25.68    6.10
   0  -5   4   29.78    5.87
   0  -5   4    5.64    5.30
   0  -5   4   30.72    6.07
   0   5   4   22.60    5.08
   0  -5   5  132.30   15.73
   0   5   5  113.51   15.04
   0   5   5  106.37   15.40
   0  -5  -5  108.38   27.16
   0  -5   5  102.60   20.82
   0  -5   5  106.58   14.86
   0  -5  -6   61.95   19.35
   0  -5   6   68.30    9.81
   0  -5   6   49.49   14.05
   0  -5   6   54.43   11.87
   0  -5  -7    9.96    6.76
   0  -5   7    6.48    3.36
   0  -5   7    8.81    6.52
   0   5  -8   -4.49    5.57
   0  -5  -8   -0.76    4.75
   0  -5   8    1.43    2.28
   0  -5  -9    8.23    8.34
   0  -5   9  -12.91   12.18
   0   5  -9   -8.71   11.24
   0   5 -10  114.89   23.56
   0   5  10  196.43   34.62
   0  -5 -10  197.44   34.15
   0  -5  10  235.88   36.14
   0   5  11   23.65   14.30
   0   5 -11   -0.03    7.34
   0  -5  11   20.21   13.57
   0  -5 -11   -1.96    3.32
   0   5  12   16.96   12.41
   0  -5  12   14.41   10.44
   0   5  13   14.49   12.01
   0  -5  13    9.51    8.90
   0  -6   0   11.93    8.29
   0  -6   1   19.70   13.75
   0  -6   1   12.67    5.46
   0  -6  -1   33.30   16.99
   0   6  -2  373.13   15.39
   0  -6   2  281.60   51.07
   0  -6  -2  278.19   54.44
   0   6   3   17.96    2.27
   0  -6  -3   10.07   13.32
   0   6  -3   17.27    3.95
   0  -6   3   12.48    8.52
   0   6   4  120.63   10.17
   0   6   4  136.02   10.55
   0  -6  -4  129.27   33.56
   0  -6   4  100.22   24.70
   0  -6   5  476.63   50.88
   0  -6  -5  513.73   63.97
   0   6   5  553.05   28.94
   0  -6  -6  170.83   35.88
   0  -6   6  138.91   25.50
   0   6   6  167.69   19.32
   0   6   7  105.73   18.16
   0  -6   7   92.21   20.40
   0  -6  -7  105.11   28.35
   0  -6   8   12.52    7.21
   0  -6  -8   13.54   11.47
   0   6   8    8.20    3.71
   0   6   9  429.88   49.13
   0  -6  -9  561.90   61.99
   0   6  10    6.07    8.61
   0  -6 -10   12.32    7.95
   0   6  11   83.61   24.40
   0  -6 -11   72.37   21.66
   0   6  12    9.98   10.06
   0  -7   0   -4.76   20.44
   0  -7   1   73.95   32.53
   0  -7  -1   45.45   32.44
   0  -7   2   10.78   10.08
   0  -7  -2   10.19   18.50
   0  -7  -3   31.05   22.29
   0  -7   3   10.16    7.59
   0  -7  -4   49.59   23.37
   0  -7   4   21.03   12.39
   0  -7   5  110.15   26.82
   0  -7  -5  105.26   30.43
   0  -7   6   95.43   23.73
   0  -7  -6  100.14   29.55
   0  -7   7    5.64    5.31
   0  -7  -7    7.86    8.68
   0  -7  -8   16.73   11.58
   0  -7  -9    6.89   10.47
   0  -7 -10   64.68   23.42
   0  -7 -11   12.95   12.30
   0  -8   0  997.96  156.73
   0  -8  -1   20.76   31.86
   0  -8   1   18.18   22.28
   0  -8  -2   94.85   41.03
   0  -8   2   67.10   29.74
   0  -8  -3    0.22    6.46
   0  -8   3    4.91    9.60
   0  -8   4   83.38   27.83
   0  -8  -4   26.63   17.62
   0  -8   5   57.79   20.69
   0  -8  -5   61.53   25.12
   0  -8  -6    6.45   13.58
   0  -8   6    5.24    9.27
   0  -8  -7   71.24   25.27
   0  -8   7   42.32   16.20
   0  -8  -8   -1.13    3.74
   0  -9   0   17.51   29.07
   0  -9   1   35.63   19.10
   0  -9  -1   58.26   37.05
   0  -9   2    9.24   19.41
   0  -9  -2  -28.09   32.96
   0  -9  -3    1.57    9.07
   0  -9   3    5.42    9.62
   0  -9   4   26.01   18.47
   0  -9   5    7.94    8.86
   0  -9   6   26.58   15.59
  -1   0  16   97.68   21.05
  -1   0  15  375.06   40.98
  -1   0  14   51.92   18.02
  -1   0  14   10.62    6.41
  -1   0  13  128.94   23.68
  -1   0  12    2.85    3.53
  -1   0  11  833.67   58.40
  -1   0  10   28.09   11.00
  -1   0   9   -2.11    4.14
  -1   0   8  558.21   49.46
  -1   0   7    9.07    7.81
   1   0  -6  260.27   31.04
  -1   0   6  217.96   27.01
  -1   0   5   17.97    7.81
   1   0  -5   11.84    3.75
  -1   0   4 1450.45   46.84
   1   0  -4 1555.83   50.37
  -1   0   3    5.78    2.35
   1   0  -3    5.92    2.59
  -1   0   3    1.46    0.87
  -1   0   2  408.84   15.07
   1   0  -2  429.91   15.30
   1   0  -2  427.37   15.03
  -1   0   2  409.32   14.49
   1   0  -2  412.70   13.00
  -1   0   1   26.54    2.69
   1   0  -1   22.39    2.47
  -1   0   0 1346.59   17.72
  -1   0   0 1352.10   18.47
   1   0   0 1355.81   17.92
   1   0   1 1032.52   21.09
  -1   0  -1 1028.31   20.95
   1   0   2  872.98   31.06
   1   0   2  872.77   26.69
   1   0   3 4126.75   91.95
  -1   0  -3 4384.65  100.13
   1   0   4  965.47   31.15
  -1   0  -4 1017.58   58.99
   1   0   4 1079.65   61.07
   1   0   5  720.15   49.20
  -1   0  -5  739.73   48.31
   1   0   6  150.77   23.22
   1   0   7   46.79   13.04
   1   0   8   60.38   14.33
   1   0   9    1.83    4.19
   1   0  10    4.65    4.58
   1   0  11  210.61   28.87
   1   0  12   36.27   12.15
   1   0  13   13.08    8.61
   1   0  14  149.76   26.76
   1   0  15    8.57    8.44
  -1  -1  15   36.12   12.28
  -1   1  15   64.90   18.14
  -1   1  14   33.47   14.34
  -1  -1  14   49.15   18.08
  -1  -1  14   27.06   10.78
  -1   1  14   12.22    8.58
  -1  -1  13    3.77    5.55
  -1   1  13   -1.47    5.61
  -1  -1  12   90.77   18.01
  -1   1  12   79.89   19.24
  -1   1  11   12.47    8.01
  -1  -1  11   18.18    8.97
  -1  -1  10  607.67   45.48
   1  -1 -10  572.57   25.16
  -1   1  10  632.70   56.33
  -1  -1   9   23.80    9.81
  -1   1   9   34.97   14.23
   1  -1  -9   24.22    6.40
  -1  -1   8   15.08    8.37
  -1   1   8    0.99    6.77
   1  -1  -8    1.74    1.87
   1   1  -7  108.33   16.70
  -1   1   7   71.45   17.00
  -1  -1   7  104.88   18.45
   1   1  -6  568.70   36.62
  -1   1   6  504.98   39.69
  -1  -1   5  617.75   41.23
   1  -1  -5  567.08   34.55
   1   1  -5  522.75   33.26
  -1   1   5  502.74   33.15
   1   1  -4  315.56   16.93
  -1   1   4  291.10   21.01
   1   1  -4  296.67   23.41
   1  -1  -4  295.89   20.68
  -1  -1   4  239.83   20.41
  -1  -1   3  514.18   22.27
   1   1  -3  531.22   27.59
  -1   1   3  500.53   22.66
  -1   1   3  524.06   23.50
  -1  -1   3  519.61   20.55
   1  -1  -3  528.23   22.66
  -1  -1   3  498.87   19.95
   1   1  -3  589.36   27.71
  -1  -1   3  505.61   22.46
  -1  -1   2  206.22   10.21
  -1   1   2  209.15   10.35
   1   1  -2  222.55   20.36
   1   1  -2  212.47   10.78
  -1   1   2  200.01   10.49
  -1  -1   2  232.50   17.05
   1  -1  -2  205.73   10.77
   1   1  -2  202.02   10.59
  -1  -1   2  202.36    9.86
  -1   1   1 1188.00   18.36
  -1  -1   1 1187.36   17.75
   1   1  -1 1149.47   18.11
   1  -1  -1 1173.62   18.37
  -1   1   0   93.86    5.36
  -1  -1   0   89.71    4.71
   1   1   0   90.22    3.88
   1   1   0  112.07   15.80
   1  -1   0   93.23    5.45
   1  -1   0   98.44    4.91
   1   1   0  122.26   20.80
  -1  -1   0  131.17   20.61
  -1  -1   0  117.99   10.95
   1   1   0   87.74    6.11
  -1   1   0   92.97    4.86
   1  -1   1   23.86    3.55
   1   1   1   28.04    8.93
   1   1   1   31.36    9.63
  -1  -1  -1   25.33    3.01
  -1  -1  -1   22.82    7.93
  -1  -1  -1   23.89    2.82
  -1  -1  -1   16.40    7.31
  -1   1  -1   22.27    3.31
   1   1   2  377.40   29.07
  -1   1  -2  331.10   17.11
   1   1   2  372.79   36.45
  -1  -1  -2  317.87   26.75
  -1   1  -2  340.12   13.95
   1  -1   2  339.76   12.97
  -1  -1  -2  288.05   28.94
  -1  -1  -3   73.95   15.22
  -1  -1  -3   62.24   11.47
  -1   1  -3   68.54    7.29
   1   1   3   74.84   16.94
   1   1   3   71.80   12.23
  -1  -1  -4 1729.46   56.34
   1  -1   4 1658.83   51.00
  -1  -1  -4 1651.85   72.99
   1   1   4 1831.33   82.69
  -1   1  -4 1827.21   45.28
  -1   1  -5   15.01    5.13
   1  -1   5    4.73    1.97
   1   1   5    2.97    3.79
  -1  -1  -5   12.51    5.53
  -1   1  -6   11.89    5.18
   1   1   6   11.58    6.35
   1  -1   6    6.85    4.21
  -1  -1  -6   15.19    5.52
  -1  -1  -7   25.28    6.40
   1  -1   7   12.31    4.91
  -1   1  -7   20.95    6.55
   1  -1   8  131.57   22.04
  -1   1  -8  143.13   16.65
   1   1   8  172.67   25.99
  -1   1  -9  304.76   23.68
   1   1   9  336.45   35.85
   1  -1   9  285.79   32.79
   1  -1  10   84.33   17.51
   1   1  10  112.67   21.30
  -1   1 -10   93.64   13.18
   1   1  11   15.28   10.50
   1  -1  11    1.75    2.86
   1  -1  12    5.85    6.76
   1   1  12   11.96    9.06
   1   1  13  177.70   28.78
   1  -1  13  189.64   28.52
   1  -1  14   21.38   12.12
   1   1  14    9.68    7.65
   1  -1  15   41.37   15.00
  -1   2  14    4.30    7.82
  -1   2  14   -5.76    8.60
  -1  -2  14   -0.27    7.46
  -1   2  13  169.70   30.27
  -1  -2  13  170.77   29.38
  -1   2  13  162.54   29.89
  -1  -2  13  116.81   20.01
  -1  -2  12   13.01    7.71
  -1   2  12    8.25    5.64
  -1  -2  11  189.00   24.19
  -1   2  11  208.41   34.22
  -1   2  10   40.55   16.10
  -1  -2  10   28.68    9.59
   1  -2 -10   26.42    8.81
   1  -2  -9  228.53   25.07
  -1   2   9  296.42   42.41
  -1  -2   9  264.90   27.13
  -1  -2   8   99.15   15.91
  -1   2   8   79.99   18.86
   1  -2  -8   95.94   16.64
  -1  -2   7 1174.86   52.81
  -1   2   7 1065.92   64.25
  -1   2   6 2668.83   89.34
  -1  -2   6 3031.04   80.31
  -1  -2   5  478.73   22.89
  -1  -2   5  495.06   30.79
  -1   2   5  530.67   34.76
   1  -2  -4 1282.63   45.72
  -1  -2   4 1203.86   43.59
  -1  -2   4 1227.91   41.92
  -1   2   4 1268.11   45.03
  -1  -2   4 1297.52   43.47
  -1  -2   3   25.58    4.48
  -1   2   3   22.95    4.12
  -1  -2   3   37.52    5.06
  -1   2   3   25.73    4.71
   1  -2  -3   28.21    5.93
  -1  -2   3   22.87    4.31
  -1   2   2  673.88   17.82
   1   2  -2  665.41   28.20
  -1  -2   2  663.07   16.85
  -1  -2   2  643.52   17.09
  -1   2   2  669.12   18.29
   1  -2  -1   48.50    3.87
  -1  -2   1   47.71   15.31
  -1   2   1   49.35    3.62
   1   2  -1   46.93    6.51
  -1  -2   1   49.93    3.49
   1   2  -1   49.20    3.63
   1  -2  -1   49.98    3.88
   1   2  -1   47.17    3.53
  -1  -2   1   48.63    5.40
   1   2   0  581.01   11.64
  -1  -2   0  521.98   27.14
  -1  -2   0  559.83   21.80
   1   2   0  584.07   19.94
  -1  -2   0  595.36   11.81
  -1   2   0  587.81   14.78
  -1   2   0  588.61   11.82
   1  -2   0  589.96   15.55
   1  -2   0  578.19   11.66
   1   2   0  564.58   20.98
  -1  -2   0  495.50   52.31
  -1  -2  -1  684.55   12.13
  -1  -2  -1  614.85   39.06
   1   2   1  659.96   30.20
   1  -2   1  665.43   23.38
   1  -2   1  669.97   20.76
  -1   2  -1  678.95   19.60
  -1  -2  -1  598.80   51.55
  -1  -2  -1  645.49   22.67
   1  -2   2 1556.08   37.01
  -1  -2  -2 1529.31   77.29
  -1   2  -2 1554.66   36.94
   1   2   2 1480.71   58.29
   1   2   3  218.17   26.56
  -1  -2  -3  328.87   34.00
   1  -2   3  271.51   16.31
  -1  -2  -3  259.15   33.01
  -1   2  -3  258.44   19.28
  -1   2  -3  271.90   18.19
   1   2   4   10.70    5.81
  -1   2  -4    5.28    4.00
  -1  -2  -4    3.08    3.25
  -1  -2  -4    6.93    6.19
  -1   2  -5   21.28    6.67
   1   2   5   26.90   15.00
  -1  -2  -5   27.46    9.70
   1  -2   5   26.72    7.75
  -1  -2  -6  126.44   18.94
  -1   2  -6  129.34   18.24
   1   2   6  140.86   26.54
   1  -2   6  130.28   18.28
   1  -2   7  156.35   24.63
   1  -2   7  119.30    8.03
  -1  -2  -7  164.63   20.52
   1   2   7  129.69   25.19
  -1   2  -7  176.56   24.11
   1  -2   8   73.45   16.11
  -1  -2  -8  126.22   17.56
   1   2   8  141.61   25.53
  -1   2  -8   95.32   16.11
   1  -2   9 1282.70   72.34
  -1   2  -9 1223.05   55.44
  -1  -2  -9 1525.17   59.68
   1   2   9 1481.54   81.16
  -1   2 -10  289.40   26.44
   1   2  10  332.40   39.12
  -1  -2 -10  277.41   23.47
   1  -2  10  266.75   32.23
   1   2  11  105.45   22.80
   1  -2  11   77.19   17.68
   1  -2  12  137.40   23.27
   1   2  12  125.77   24.56
   1   2  13   44.78   15.82
   1  -2  13   45.39   14.05
   1   2  14  202.89   32.25
   1  -2  14  204.16   29.54
  -1   3  14   16.61   10.88
  -1  -3  14   37.74   15.44
  -1  -3  13   25.17   14.13
  -1   3  13    0.05    7.03
  -1  -3  12   37.73   16.42
  -1   3  12   49.68   17.52
   1   3 -12   44.37   12.59
  -1   3  12   48.65   18.55
  -1   3  11   -1.35    6.72
   1   3 -11   14.91    8.68
   1  -3 -11    4.80    4.98
  -1  -3  11   13.86    7.74
  -1  -3  11    3.87    3.51
   1  -3 -10  292.97   32.41
   1   3 -10  307.30   33.30
  -1   3  10  393.26   54.75
  -1  -3  10  353.80   29.91
  -1   3   9   -5.34   10.59
  -1  -3   9   14.41    6.44
   1   3  -9   15.50    9.22
   1  -3  -9    1.30    3.67
  -1   3   8    5.64    4.82
   1   3  -8    0.34    2.84
  -1  -3   8    5.39    4.07
   1  -3  -8    1.82    2.69
   1   3  -7  114.97   23.04
  -1  -3   7  112.78   15.13
  -1  -3   7  112.37   12.42
  -1   3   7  130.56   22.88
  -1  -3   6  320.31   23.75
  -1  -3   6  333.67   24.99
  -1   3   5  680.52   37.22
   1   3  -5  787.18   48.73
  -1  -3   5  703.93   40.86
  -1  -3   5  711.33   33.51
  -1  -3   5  700.93   36.49
  -1   3   5  661.78   37.46
  -1  -3   5  653.23   34.70
   1   3  -4  116.37   16.16
  -1   3   4  115.34   12.44
  -1  -3   4  127.48   12.08
  -1   3   4  124.82   12.56
  -1  -3   4  129.13   19.43
  -1  -3   4  122.38    8.61
  -1  -3   4  114.35   11.79
  -1   3   3   60.52    7.04
  -1  -3   3   60.40    6.52
  -1   3   3   61.48    6.93
  -1  -3   3   58.50   15.01
   1  -3  -3   56.88    9.34
   1   3  -3   60.36   10.39
  -1  -3   3   62.51    6.51
   1   3  -2   93.32   11.98
  -1  -3   2  102.14    6.15
  -1   3   2  105.40    6.80
  -1  -3   2  110.33   24.57
   1  -3  -2  101.52   11.04
  -1  -3   2  101.48    6.81
   1   3  -1 1369.86   41.91
   1  -3  -1 1440.82   24.04
  -1  -3   1 1350.15   34.90
  -1   3   1 1420.13   18.57
   1   3  -1 1415.83   17.80
  -1  -3   1 1309.25   42.12
   1  -3  -1 1409.25   18.11
  -1  -3   0   69.29   24.25
   1   3   0   98.39    4.51
  -1  -3   0   99.64   12.08
   1  -3   0   98.27    7.06
  -1  -3   0  101.55   11.37
   1  -3   0  101.99    4.53
  -1  -3  -1   10.30    3.48
   1   3   1   13.06    4.30
   1  -3   1   12.86    4.12
  -1  -3  -1    7.49    4.61
  -1  -3  -1   17.01   10.95
  -1   3  -1    6.60    2.32
  -1  -3  -2   83.28    5.61
   1  -3   2   97.49   11.02
  -1  -3  -2   95.10   10.74
  -1  -3  -2   88.76   15.92
  -1   3  -2   96.82    9.22
  -1  -3  -2   78.34   20.98
   1   3   2   87.15   12.98
  -1  -3  -3    0.32    5.84
  -1  -3  -3    4.66    6.68
   1   3   3    9.68    6.26
  -1   3  -3    5.12    2.36
   1  -3   3    8.38    3.37
  -1   3  -4 1304.43   50.85
   1   3   4 1238.68   67.12
  -1  -3  -4 1311.41   77.25
  -1  -3  -5   17.42    9.09
  -1   3  -5   26.27    7.94
   1   3   5   21.59    9.47
  -1  -3  -6    9.96    9.72
   1   3   6    5.02    7.79
  -1   3  -6    8.21    7.53
   1  -3   6    8.17    5.15
   1  -3   7    1.71    4.38
  -1   3  -7    9.43    8.47
   1   3   7    5.60    9.03
  -1  -3  -7   10.12    7.20
   1  -3   8  231.48   14.76
   1  -3   8  287.49   35.10
  -1  -3  -8  260.88   29.90
   1   3   8  343.74   46.41
  -1   3  -8  258.50   31.22
   1  -3   9  149.53   24.38
  -1   3  -9  159.16   22.64
  -1  -3  -9  213.24   25.93
   1   3  10  172.14   30.29
  -1  -3 -10  142.52   20.61
  -1   3 -10  117.05   18.68
   1  -3  10  133.79   23.25
   1  -3  11   -6.02    6.28
  -1   3 -11   -0.54    2.45
   1   3  11   -3.86    6.30
   1   3  12    5.86    3.02
   1  -3  12    8.57    5.65
   1   3  13  110.32   24.26
  -1  -4  14   23.54   14.49
  -1   4  14   22.08   11.33
  -1   4  13  116.48   26.14
  -1  -4  13  125.08   26.71
   1   4 -12    7.22    6.68
  -1   4  12    4.59    7.54
  -1  -4  12    6.64    7.48
  -1   4  11  594.21   62.55
  -1  -4  11  550.39   56.19
   1   4 -11  474.72   44.79
   1  -4 -11  504.93   47.70
   1   4 -10   54.26   14.72
   1  -4 -10   52.42   15.73
  -1  -4  10   50.72   15.64
  -1   4  10   40.26   13.27
   1  -4  -9   -1.13    2.80
  -1  -4   9    2.91    1.60
  -1   4   9   -8.02   13.95
   1   4  -9    2.07    6.90
  -1  -4   9  -10.44   12.34
  -1  -4   8   88.66   19.15
  -1  -4   8  102.36   13.80
   1  -4  -8   85.61   20.43
  -1  -4   8  116.02   15.03
  -1   4   8   96.11   20.43
   1   4  -8   86.06   20.73
  -1   4   7    5.50    5.77
  -1  -4   7    2.81    4.76
  -1  -4   7   11.80    4.57
   1   4  -7   20.66   13.78
  -1  -4   7   10.06    5.50
  -1  -4   6   34.59   10.00
  -1  -4   6   26.41    7.19
   1   4  -6   44.81   16.20
  -1  -4   6   19.23    4.20
  -1   4   6   35.91    9.17
  -1  -4   5    6.80    4.76
  -1   4   5    7.70    3.61
  -1  -4   5   10.38    3.62
   1   4  -5   11.69    6.89
  -1  -4   5   10.46    4.05
  -1  -4   5   12.47    3.42
  -1   4   5    9.50    3.57
  -1  -4   4  360.93   19.06
  -1   4   4  335.17   19.79
   1   4  -4  360.82   30.75
  -1  -4   4  305.18   36.24
  -1  -4   4  326.60   17.58
  -1   4   4  351.68   19.54
  -1  -4   3    0.61    1.18
   1   4  -3    6.73    5.28
  -1   4   3    4.55    2.05
  -1  -4   3    4.66    7.26
   1   4  -2  327.32   24.80
  -1   4   2  314.04   10.63
   1  -4  -2  329.69   12.10
   1  -4  -2  319.89   22.42
  -1  -4   2  367.89   53.50
  -1  -4   2  326.58   16.71
  -1  -4   2  324.73    9.62
   1  -4  -1   83.22    6.41
   1   4  -1   80.88    4.24
  -1  -4   1   82.88   10.54
  -1  -4   0 1150.50   45.69
  -1  -4   0  945.32  101.49
  -1   4  -1  736.52   14.78
  -1   4  -1  751.15   22.65
   1  -4   1  748.00   13.71
   1   4   1  722.52   14.85
  -1  -4  -1  736.22   13.96
  -1  -4  -1  653.70   40.13
  -1  -4  -1  645.49   74.72
  -1  -4  -2  671.01   47.04
  -1   4  -2  668.48   24.99
  -1  -4  -2  583.22   65.76
   1   4   3 1869.58   67.17
  -1  -4  -3 1863.61   32.00
  -1  -4  -3 1818.56  107.31
  -1   4  -3 1850.51   48.19
  -1  -4  -4  505.32   54.45
   1   4   4  494.30   39.51
  -1  -4  -5  667.50   60.51
   1   4   5  621.45   51.14
  -1  -4  -6   20.64   10.11
   1   4   6   14.11    7.21
  -1  -4  -7   16.89    9.15
   1   4   7   -2.58   10.36
   1  -4   7    1.52    1.60
   1  -4   7   10.17    5.53
  -1  -4  -8   18.38    8.61
   1  -4   8    3.60    2.33
   1  -4   8    2.85    3.04
   1   4   8   11.02    9.70
   1  -4   9    2.12    6.94
  -1  -4  -9   10.33    3.44
   1   4  10    4.11    7.11
   1  -4  10   -2.11    8.29
  -1  -4 -10    7.89    6.61
   1   4  11   92.65   24.20
   1   4  12   26.34   13.54
  -1  -5  14   31.07   14.64
  -1  -5  13   17.57   13.10
  -1   5  13    2.86    4.33
  -1  -5  12   69.89   22.31
   1   5 -12   63.93   16.95
  -1   5  12  103.97   27.51
   1  -5 -11   31.33   14.49
  -1   5  11   18.61    3.82
   1   5 -11   19.69   10.80
  -1  -5  11   10.93    8.27
   1   5 -10  255.29   36.20
   1  -5 -10  320.97   42.82
  -1   5  10  288.63   42.56
  -1  -5  10  342.62   48.33
   1   5  -9    6.11    2.94
   1  -5  -9    3.37    4.40
  -1   5   9   19.80    8.31
  -1  -5   9    3.41    7.47
  -1  -5   8   -3.02    4.36
  -1   5   8   -0.15    4.56
  -1  -5   8    0.03    1.39
   1  -5  -8   12.64    9.48
   1   5  -8    0.74    4.62
  -1  -5   7   91.20   14.95
  -1  -5   7   73.31   15.90
  -1   5   7   79.45   14.41
   1  -5  -7   83.01   23.11
   1   5  -7  117.68   27.10
   1   5  -6  148.12   26.60
  -1  -5   6   95.11   19.97
  -1  -5   6  135.12   15.57
  -1  -5   6  144.75   17.03
  -1  -5   6  165.96   14.92
  -1   5   6  128.55   15.87
  -1  -5   5  232.82   17.39
  -1   5   5  249.12   18.17
   1   5  -5  278.73   31.85
  -1   5   5  253.39   19.09
  -1  -5   5  258.03   17.55
  -1  -5   5  278.39   35.24
  -1  -5   4   24.79    4.19
  -1  -5   4    9.74    9.47
  -1   5   4   29.96    5.10
   1   5  -4   24.63    6.20
   1   5  -4   35.77   11.51
  -1  -5   4   29.48    5.05
   1  -5  -3   49.66    4.81
   1   5  -3   42.79    6.40
  -1  -5   3   45.48    7.00
  -1   5   3   43.82    4.75
  -1  -5   3   48.81    4.34
   1   5  -2   23.42    3.56
   1  -5  -2   18.79    2.91
  -1  -5   2   21.65    5.94
  -1  -5   1  761.47   38.17
  -1  -5   1  874.44  106.70
  -1  -5   0   47.48   23.25
  -1  -5   0   72.80   13.29
  -1  -5  -1   55.29   26.26
  -1  -5  -1   30.12    9.89
  -1   5  -2    0.50    1.00
  -1   5  -2    0.19    0.47
  -1  -5  -2    0.12    0.42
   1  -5   2    1.09    0.93
  -1  -5  -3   22.85   13.39
  -1   5  -3   18.57    4.94
  -1  -5  -4  778.29   74.60
  -1  -5  -4  810.05   22.79
  -1  -5  -5   12.86   11.76
   1   5   6   14.67   12.22
  -1  -5  -6    6.43    8.27
  -1  -5  -7    1.66    3.76
   1  -5   7    4.11    4.75
   1  -5   7   -4.60    2.24
   1   5   7   -0.90    3.73
   1   5   8   81.66   23.73
   1  -5   8  100.62   17.60
  -1  -5  -8   94.86   24.60
   1  -5   8   78.29   15.00
   1   5   9   87.73   28.24
  -1  -5  -9   93.96   22.78
  -1  -5 -10   51.02   15.81
   1   5  10   61.62   23.55
   1   5  11   -6.80    5.12
  -1   6  12    3.41    9.72
   1   6 -11   51.09   17.31
   1  -6 -11   59.32   20.25
  -1   6  11   41.30   16.34
   1  -6 -10   21.17   13.01
   1   6 -10   -7.87    9.88
  -1   6  10   18.53    7.01
   1  -6  -9   67.38   21.63
  -1   6   9   75.58   17.45
   1   6  -9   63.01   20.93
  -1  -6   8   83.47   17.24
   1  -6  -8   63.06   21.40
   1   6  -8  114.63   29.51
  -1   6   8   98.38   17.85
   1   6  -7  320.40   46.19
   1  -6  -7  257.49   44.29
  -1   6   7  295.95   25.96
  -1  -6   7  243.75   32.56
  -1   6   6 1022.15   40.65
   1  -6  -6  894.52   83.65
  -1  -6   6  994.32   71.06
  -1   6   5  111.67   11.01
  -1  -6   5  114.81   25.29
  -1   6   4  411.88   15.96
  -1  -6   4  375.10   49.99
  -1  -6   3    2.58    7.52
   1   6  -3    4.61    1.53
  -1  -6   2  245.23   49.63
  -1  -6   1    4.17    4.62
  -1  -6   1   13.46   12.52
  -1  -6   0    1.06    8.76
  -1  -6  -1   53.00   27.36
  -1  -6  -2  127.49   37.95
  -1   6  -2  162.95   12.51
  -1  -6  -3   19.21   11.02
  -1  -6  -3   29.25    3.46
   1   6   3   29.82    4.62
   1   6   3   30.35    4.61
  -1   6  -3   31.17    3.98
   1   6   4   -0.38    3.60
  -1  -6  -4    8.17    9.37
   1  -6   5    1.99    4.03
  -1  -6  -5   11.46   11.61
  -1  -6  -6    3.08    8.08
   1  -6   6    0.55    4.90
   1  -6   7   67.42   17.15
  -1  -6  -7   84.35   24.89
  -1  -6  -8   19.52   11.80
  -1  -6  -9  520.56   58.10
  -1  -6 -10   87.54   22.58
   1   6  11   80.73   22.74
   1  -7 -11   24.81   14.46
   1  -7 -10   57.85   21.66
   1  -7  -9  -10.14   11.12
   1  -7  -8    1.85    7.73
   1  -7  -7   48.31   20.76
  -1  -7   7   36.14   14.96
   1  -7  -6   60.75   25.12
  -1  -7   6   57.40   19.67
   1  -7  -5  191.60   44.31
  -1  -7   5  214.29   38.73
   1  -7  -4    2.75    9.72
  -1  -7   4   12.30   11.42
  -1  -7   3   23.00   16.18
  -1  -7   2    4.85   12.75
  -1  -7   1  311.09   67.80
  -1  -7   0   16.37   27.77
  -1  -7  -1   -1.49   15.24
  -1  -7  -2   -6.41    8.10
   1  -7   3    2.05    7.50
  -1  -7  -3   18.29   17.15
  -1  -7  -4  230.24   48.12
   1  -7   4  213.88   40.27
  -1  -7  -5    1.36    7.48
   1  -7   5    5.72    8.69
   1  -7   6    0.38    5.13
  -1  -7  -6    9.82   11.95
  -1  -7  -7    1.34    7.79
   1  -7   7    1.61    3.40
  -1  -7  -8  123.02   31.47
  -1  -7  -9   23.72   15.25
  -1  -7 -10   30.61   13.13
   1  -8  -9    2.65    6.25
   1  -8  -8    3.17    9.07
   1  -8  -7    2.27    6.92
  -1  -8   7   17.18   12.82
   1  -8  -6   -2.58   10.19
  -1  -8   6    0.69    3.08
   1  -8  -5   -1.48    4.34
  -1  -8   5   -4.95    8.67
  -1  -8   4   19.94   13.62
   1  -8  -4   23.77   16.38
  -1  -8   3    7.32   11.15
   1  -8  -3    1.81    6.79
   1  -8  -2   71.81   37.97
  -1  -8   2  103.09   37.95
  -1  -8   1   22.33   21.93
   1  -8  -1   27.28   25.22
   1  -8   0  238.55   72.35
  -1  -8   0  305.44   83.26
  -1  -8  -1  125.43   49.67
   1  -8   1  120.39   37.65
  -1  -8  -2  155.16   48.20
   1  -8   2   96.83   33.63
   1  -8   3  265.92   52.69
  -1  -8  -3  312.30   63.52
   1  -8   4  113.01   32.66
  -1  -8  -4  105.16   36.67
   1  -8   5  183.02   37.77
  -1  -8  -5  152.94   41.79
  -1  -8  -6   17.43   13.64
   1  -8   6    5.94    5.73
  -1  -8  -7   14.76   12.66
  -1  -8  -8    3.68    6.11
  -1  -9   6    3.71    6.51
  -1  -9   5   38.17   16.47
  -1  -9   4    7.02   11.09
   1  -9  -4    3.91    6.88
  -1  -9   3   -7.70   13.58
   1  -9  -3  -14.92   16.59
   1  -9  -2   12.87   22.73
  -1  -9   2   -5.03   13.13
   1  -9  -1   38.83   23.45
  -1  -9   1  108.67   44.61
   1  -9   0  -21.22   29.67
  -1  -9   0   49.15   36.47
  -1  -9  -1   42.92   32.33
   1  -9   1    7.86   18.03
   1  -9   2   -6.05   11.30
  -1  -9  -2   -0.26   13.10
  -1  -9  -3   54.22   29.79
   1  -9   3   13.20   10.92
   1  -9   4  122.34   35.15
   1  -9   5    2.12    6.20
  -2   0  15   78.50   21.78
  -2   0  14   10.58    4.97
  -2   0  14    8.05   10.16
  -2   0  13  161.55   31.16
  -2   0  13  126.84   23.91
  -2   0  12  448.01   46.54
  -2   0  12  420.20   49.99
  -2   0  11 1192.38   87.77
  -2   0  11 1196.79   78.76
  -2   0  10  428.36   49.71
  -2   0  10  407.40   54.22
   2   0  -9   34.45    4.80
  -2   0   9   36.12   12.33
  -2   0   8  154.90   23.45
  -2   0   8  120.45   20.31
  -2   0   7   19.61    7.56
   2   0  -7   12.70    6.17
  -2   0   7    3.39    5.66
  -2   0   6  404.62   27.06
   2   0  -6  410.16   28.17
  -2   0   6  393.06   29.66
   2   0  -5   29.21    6.24
  -2   0   5   27.00    6.44
  -2   0   5   22.84    5.40
  -2   0   4 4223.15   67.92
  -2   0   4 4106.52   66.44
   2   0  -4 4123.27   58.81
  -2   0   3   13.95    3.47
   2   0  -3   12.20    2.95
   2   0  -3   14.09    3.19
  -2   0   3   17.79    3.70
  -2   0   2  232.29   11.47
   2   0  -2  233.57   11.46
   2   0  -1  995.92   21.45
   2   0  -1 1012.72   22.00
  -2   0   1  998.85   21.67
  -2   0   0  140.83    8.50
  -2   0   0  143.75    8.27
   2   0   0  146.69    8.34
  -2   0  -1   73.10    6.70
   2   0   1   67.76    6.57
   2   0   2  196.49   13.42
  -2   0  -2  202.39   13.31
  -2   0  -3 9999.00  113.71
   2   0   3 9577.15  126.48
   2   0   4    5.65    3.52
  -2   0  -4    0.39    2.16
   2   0   4    9.65    5.88
   2   0   5 2123.06   87.02
  -2   0  -5 2280.67   36.67
  -2   0  -6    6.24    2.61
   2   0   6    3.08    2.88
   2   0   7  664.43   54.08
   2   0   7  727.97   32.09
  -2   0  -7  727.77   28.28
  -2   0  -8  423.32   21.29
   2   0   8  475.50   45.80
  -2   0  -9   90.69    9.82
   2   0   9   84.63   19.72
   2   0  10  137.15   24.43
   2   0  11    4.91    4.22
   2   0  12   21.88   11.51
   2   0  13    5.06    5.85
   2   0  14   -0.25    4.08
  -2  -1  15   13.15   11.11
  -2   1  15   29.18   15.36
  -2  -1  14   -4.93    5.78
  -2   1  14   20.95   13.29
  -2  -1  14   17.11   13.61
  -2  -1  13   12.15   12.40
  -2  -1  13    2.23    3.04
  -2   1  13   12.85   10.90
  -2  -1  12  180.71   32.39
  -2   1  12  146.85   27.89
  -2   1  12  146.75   31.00
  -2  -1  12  152.94   25.16
  -2  -1  11  187.31   34.08
  -2   1  11  175.52   33.09
  -2   1  11  236.18   39.17
  -2  -1  11  174.81   27.41
   2  -1 -10    1.29    1.64
  -2  -1  10   -2.27    6.26
  -2   1  10  -18.69   19.03
  -2  -1  10   -6.06   10.19
  -2   1  10   -1.06    4.71
  -2  -1   9    8.90    8.55
  -2   1   9   14.33    6.85
  -2   1   9   23.89    9.13
  -2   1   8   -0.56    9.95
   2   1  -8    9.99    4.96
  -2  -1   8   -1.58    8.22
  -2   1   8   10.14    6.92
  -2  -1   8   11.80    6.03
  -2   1   7  642.89   44.90
   2   1  -7 1004.84   62.57
  -2  -1   7  649.55   43.97
   2   1  -7  906.41   27.92
  -2   1   7  683.67   43.35
  -2  -1   7  642.29   39.12
   2   1  -6  110.73   11.03
   2   1  -6   83.56   15.44
   2  -1  -6  121.27   15.17
  -2  -1   6   93.87   13.81
  -2   1   6  118.25   16.07
  -2  -1   6  119.75   13.84
  -2   1   5  120.53   13.81
  -2  -1   5  138.32   14.47
  -2   1   5  116.25   13.88
   2  -1  -5  126.73   13.49
   2   1  -5  142.18   15.46
   2   1  -5  142.58   14.03
  -2  -1   5  128.08   13.46
   2   1  -4  184.65   12.08
   2   1  -4  184.25   17.73
  -2   1   4  176.27   14.10
  -2  -1   4  182.88   14.06
  -2   1   4  186.84   14.22
   2  -1  -4  190.33   14.24
  -2  -1   4  191.94   14.20
  -2  -1   3  877.10   25.09
  -2   1   3  839.93   25.39
   2   1  -3  887.06   26.41
  -2   1   3  857.24   25.30
   2  -1  -3  871.09   25.78
   2   1  -3  839.49   17.07
   2  -1  -3  848.00   26.14
   2   1  -3  850.87   25.42
  -2  -1   2  487.70   16.31
  -2   1   2  483.49   16.49
   2   1  -2  504.06   16.89
   2  -1  -2  504.76   16.93
  -2  -1   1  645.90   17.27
   2   1  -1  665.61   17.55
   2  -1  -1  672.74   17.55
   2   1  -1  652.21   17.49
  -2   1   1  655.47   17.62
   2  -1  -1  670.44   17.87
  -2  -1   0  428.02   14.71
  -2  -1   0  604.39   45.14
  -2   1   0  451.99   15.12
   2  -1   0  428.90   15.60
  -2   1   0  451.69   15.65
   2  -1   0  438.33   14.88
   2   1   0  556.74   40.56
   2   1   0  445.15   13.39
   2   1   1    6.84    2.03
   2   1   1   11.19    6.00
  -2  -1  -1    9.01    2.16
   2   1   1   13.36    5.16
  -2  -1  -1   15.51    6.44
  -2   1  -1    9.50    2.57
   2   1   1    7.58    1.62
   2  -1   1   10.05    2.75
   2  -1   2 1408.03   26.54
   2   1   2 1520.55   60.39
  -2  -1  -2 1435.96   33.25
  -2   1  -2 1422.28   36.82
   2  -1   2 1412.18   37.30
  -2  -1  -3  249.53   23.83
   2  -1   3  273.90   12.44
  -2  -1  -3  253.47   17.29
   2   1   3  262.79   25.06
  -2   1  -3  268.99   19.00
   2   1   3  289.12   33.18
   2   1   4  650.29   51.23
  -2  -1  -4  676.50   50.89
  -2  -1  -4  797.91   38.78
   2  -1   4  738.07   34.98
  -2  -1  -4  745.77   39.75
   2   1   4  752.13   41.33
  -2   1  -4  785.91   39.22
   2   1   5    2.70    2.84
   2   1   5    3.41    2.79
   2  -1   5    3.63    4.74
   2   1   6   38.25   12.42
  -2   1  -6   37.55    8.05
   2  -1   6   50.28   13.00
   2   1   6   40.71    9.49
   2  -1   6   36.85    6.35
   2  -1   7   43.67   13.78
   2  -1   7   37.96    6.09
   2   1   7   27.55    9.48
  -2   1  -7   41.03    9.62
   2   1   8  573.08   48.07
   2  -1   8  496.12   49.25
  -2   1  -8  468.70   29.41
   2   1   9   17.02    8.99
   2  -1   9   10.58    3.68
  -2   1  -9   25.76    6.14
   2   1  10   -4.22    4.81
   2  -1  10    0.21    3.60
   2  -1  11   -5.50    7.81
   2   1  11    7.29    8.46
   2   1  12   17.38    9.80
   2  -1  12   12.16    9.08
   2  -1  13  138.85   26.18
   2   1  13  151.82   27.32
   2   1  14    8.95    9.26
   2  -1  14    7.22    7.76
  -2  -2  15   18.52   12.12
  -2   2  15   21.93   13.28
  -2  -2  14    2.53    7.44
  -2   2  14   -0.19    6.76
  -2  -2  13  133.07   21.83
  -2   2  13  163.46   31.05
  -2  -2  13  140.50   28.56
  -2  -2  12    1.71    2.60
  -2   2  12    4.78    9.25
  -2  -2  12    7.55    7.40
   2  -2 -11   11.71    5.35
  -2  -2  11   17.46    8.06
  -2  -2  11    8.59    8.72
  -2   2  11   18.58   12.57
  -2   2  10  105.68   25.59
  -2  -2  10  134.04   21.85
   2  -2 -10  106.66   17.34
  -2  -2  10  101.66   24.35
  -2   2   9  237.51   35.25
  -2  -2   9  200.77   31.80
  -2  -2   9  278.77   33.78
  -2  -2   8   26.70    7.45
   2   2  -8   28.71    8.42
  -2   2   8   32.21    8.34
  -2  -2   8   14.38    5.09
  -2  -2   7   -1.11    1.48
  -2  -2   7   -3.85    5.05
   2   2  -7    5.10    3.49
  -2   2   7    2.54    4.59
  -2  -2   6 3748.28   66.88
  -2  -2   6 3646.75   84.17
  -2   2   6 3747.84   88.78
   2   2  -5   43.44    8.78
  -2  -2   5   40.09    7.52
  -2  -2   5   35.90    7.26
   2   2  -5   43.77   10.31
  -2   2   5   43.38    8.16
  -2   2   5   35.48    7.07
  -2   2   4  739.56   28.29
   2   2  -4  813.54   48.54
  -2  -2   4  731.84   36.30
  -2  -2   4  707.73   26.29
  -2  -2   4  732.19   27.38
  -2   2   4  728.36   27.57
   2  -2  -4  748.50   31.74
   2  -2  -3 1513.55   35.97
   2   2  -3 1567.30   74.15
   2   2  -3 1469.37   34.66
  -2   2   3 1496.12   33.29
  -2  -2   3 1490.47   32.53
   2   2  -3 1479.14   34.27
  -2  -2   3 1568.67   60.49
   2  -2  -3 1495.40   35.19
  -2   2   2 5485.42   54.67
   2  -2  -2 5426.57   56.06
  -2  -2   2 5447.13  132.01
   2   2  -2 5364.48   54.90
  -2  -2   2 5331.09   53.03
   2  -2  -2 5406.34   55.35
   2   2  -2 5299.40   54.28
  -2  -2   1 3487.16   40.04
   2   2  -1 3495.37   61.22
   2  -2  -1 3527.03   40.41
   2  -2  -1 3524.90   45.53
  -2  -2   1 4169.15  138.66
   2  -2  -1 3533.04   41.22
   2   2  -1 3676.48  152.04
  -2   2   1 3577.06   40.88
   2   2  -1 3568.70   40.67
   2   2  -1 3474.68   40.44
   2   2  -1 2966.77   69.99
   2   2   0  464.60   53.64
   2  -2   0  324.18   12.69
  -2   2   0  329.50   12.90
   2  -2   0  327.26   14.84
   2   2   0  330.91   12.70
  -2  -2   0  383.19   45.36
   2   2   0  336.50   10.68
   2   2   0  334.38   16.57
  -2  -2   0  334.93   12.83
  -2  -2   0  369.76   23.22
  -2   2   0  323.97   14.26
   2   2   0  198.15   25.75
  -2  -2  -1  349.67   38.40
  -2  -2  -1  521.78   40.01
   2   2   1  414.49   17.02
  -2  -2  -1  414.15   13.56
   2   2   1  432.48   14.64
   2  -2   1  415.67   18.47
  -2   2  -1  424.57   18.27
   2   2   1  493.95   48.25
   2   2   1  491.85   50.56
  -2  -2  -2   22.71    4.45
   2   2   2   21.53    9.47
  -2   2  -2   17.24    4.33
   2  -2   2   15.29    3.95
  -2  -2  -2   19.45    9.56
  -2  -2  -2   17.58    3.73
   2   2   2   27.14   11.20
  -2  -2  -2   14.74    9.53
   2   2   3  237.29   28.35
  -2  -2  -3  187.50   25.95
   2  -2   3  223.16   14.36
  -2  -2  -3  237.32   14.11
  -2  -2  -3  227.26   15.30
  -2  -2  -3  198.25   25.60
  -2   2  -3  244.91   18.16
   2   2   3  261.27   36.34
  -2  -2  -4    3.33    2.17
   2   2   4    4.96    3.36
   2   2   4    3.79    4.10
  -2  -2  -4    6.26    5.10
  -2  -2  -4   -1.86    2.55
  -2  -2  -5  739.62   43.58
  -2  -2  -5  693.25   44.73
   2   2   5  812.27   59.75
   2  -2   6  347.29   29.43
   2   2   6  372.49   39.71
  -2  -2  -6  399.27   33.39
  -2  -2  -7    6.82    5.24
   2  -2   7    4.72    4.73
   2   2   7    7.12    5.36
   2  -2   8  223.31   33.18
   2  -2   8  214.83   11.68
  -2  -2  -8  224.13   23.34
   2   2   8  225.18   31.14
   2  -2   9  191.91   31.89
   2   2   9  239.14   32.69
   2   2  10   11.54    8.72
   2  -2  10    2.74    7.48
   2   2  11   57.21   17.27
   2  -2  11   56.52   15.36
   2  -2  12  412.12   43.89
   2   2  12  379.35   43.20
   2   2  13   12.93    8.14
   2  -2  13    8.19    7.99
   2  -2  14  126.99   24.82
  -2   3  14   17.21   13.50
  -2  -3  14    5.59   10.89
   2   3 -13    9.47    6.80
  -2  -3  13    4.02    9.08
  -2   3  13    1.58    6.19
   2   3 -12  111.21   20.95
  -2  -3  12  109.88   26.73
  -2   3  12  101.56   27.23
  -2  -3  11   72.60   14.87
   2  -3 -11   63.84   15.88
  -2  -3  11   70.29   20.38
  -2   3  11   71.01   23.12
  -2  -3  10   -1.60    3.25
  -2  -3  10  -16.02   15.61
   2  -3 -10   -4.10    5.49
  -2   3  10  -17.99   13.26
  -2  -3   9    1.63    4.18
  -2   3   9   -5.84   10.48
  -2  -3   9   12.47    6.91
  -2  -3   8    1.43    3.74
  -2  -3   8    7.66    3.81
  -2   3   8   12.10    5.30
  -2  -3   7  290.53   20.56
  -2  -3   7  284.56   26.31
  -2   3   7  320.40   28.83
  -2  -3   6   25.95    4.49
  -2   3   6   26.12    6.82
  -2  -3   6   18.08    5.76
  -2  -3   6   30.10    7.87
  -2   3   5   61.88    9.37
  -2  -3   5   69.08    9.77
  -2  -3   5   64.07   12.12
  -2   3   5   67.86    9.93
  -2  -3   5   65.50    9.05
  -2   3   4   91.65    9.65
  -2  -3   4   92.36   16.05
   2   3  -4  109.72   17.21
  -2  -3   4   98.93    9.53
  -2   3   4   95.56    9.57
   2   3  -3  573.19   33.96
  -2  -3   3  588.18   48.15
  -2  -3   3  552.86   19.32
  -2   3   3  528.38   19.43
  -2   3   2  373.74   14.23
  -2  -3   2  375.20   13.74
   2   3  -2  358.94   23.79
  -2  -3   2  399.29   14.74
   2   3  -2  361.36   14.24
   2  -3  -2  366.84   15.00
   2   3  -2  352.18   14.02
   2  -3  -2  371.93   14.91
  -2  -3   1  392.30   30.73
   2  -3  -1  275.19   13.72
   2  -3  -1  282.08   11.64
   2   3  -1  276.16   11.30
   2   3  -1  197.23   36.88
   2   3  -1  270.78   11.20
   2   3  -1  255.64   18.74
  -2  -3   1  449.03   63.60
   2   3  -1  279.53   13.47
   2  -3  -1  273.35   11.41
   2   3   0  226.79   16.30
   2   3   0  228.32   10.45
  -2  -3   0  246.85   47.04
   2  -3   0  211.32   10.19
   2   3   0  183.50   40.26
   2  -3   0  221.55   13.16
   2   3   0  226.26    7.62
  -2   3   0  210.23   10.32
   2   3   0  227.78   17.83
  -2  -3  -1    3.98    1.60
  -2   3  -1    0.40    0.99
  -2  -3  -1   -1.19    6.37
  -2  -3  -1   -0.23    0.89
   2   3   1    4.24    5.28
  -2   3  -1    1.08    0.83
   2  -3   1    2.22    1.77
  -2  -3  -1   -7.18    9.66
  -2  -3  -2  595.76   57.73
  -2  -3  -2  631.87   29.53
   2  -3   2  592.24   27.33
  -2  -3  -2  591.14   17.72
  -2   3  -2  574.63   24.93
  -2  -3  -2  626.62   56.91
   2   3   2  564.79   43.41
   2   3   3  133.23   24.93
   2  -3   3  125.41   12.85
  -2   3  -3  126.52   13.36
  -2  -3  -3  125.93   13.44
  -2  -3  -3  179.98   29.96
  -2  -3  -3  127.14   10.30
   2  -3   4  330.55   21.69
  -2  -3  -4  319.58   21.69
  -2  -3  -4  314.28   20.28
  -2  -3  -4  286.97   35.68
   2   3   4  310.93   43.52
  -2  -3  -5    7.01    3.59
  -2  -3  -5    0.53    4.75
  -2  -3  -5    4.03    2.51
   2   3   5   11.13    7.93
   2   3   6   20.61   12.84
  -2  -3  -6    3.74    3.65
   2  -3   6   12.79    6.59
  -2  -3  -6    8.57    5.04
   2   3   7   56.89   17.23
   2  -3   7   40.25   11.24
  -2  -3  -7   49.23   13.44
   2  -3   8  444.06   41.71
  -2  -3  -8  381.53   35.98
   2   3   8  428.23   47.04
   2   3   9   51.55   16.29
   2  -3   9   37.81   13.22
  -2  -3  -9   63.07   14.73
   2  -3  10  -14.28   13.43
  -2  -3 -10    6.57    5.54
   2   3  11   18.14   10.71
   2  -3  11  -10.04   10.78
   2   3  12   10.84    8.81
   2  -3  12    3.59    3.41
  -2  -4  14    3.73    6.31
  -2   4  14   17.01   12.91
  -2  -4  13  111.51   27.71
  -2   4  13  119.18   29.37
   2   4 -13  103.67   21.24
  -2  -4  12  213.70   38.47
   2   4 -12  223.80   31.64
  -2   4  12  250.71   45.75
  -2  -4  11  528.29   61.36
  -2   4  11  572.22   63.00
   2   4 -11  565.34   50.77
   2  -4 -11  546.58   51.79
   2   4 -10  186.36   29.42
   2  -4 -10  174.39   29.23
  -2  -4  10  160.61   28.22
  -2   4  10  139.99   27.58
   2   4  -9   -4.57    7.16
  -2  -4   9    0.94    5.05
  -2   4   9   -8.94    8.75
  -2  -4   8   43.90    9.63
  -2  -4   8   48.26   11.31
  -2  -4   8   42.29    7.32
   2   4  -8   35.79   14.96
  -2   4   8   33.71   10.27
   2   4  -7    3.56    5.77
  -2  -4   7    3.35    4.95
  -2   4   7    4.14    4.67
  -2  -4   7    2.87    4.00
  -2  -4   6   88.97   12.12
   2   4  -6  136.50   25.87
  -2  -4   6  117.00   17.96
  -2  -4   6   91.54   12.23
  -2   4   6   99.58   13.19
  -2   4   5   28.17    6.30
  -2  -4   5   30.36    6.09
  -2   4   5   30.38    6.81
   2   4  -5   22.01    8.32
  -2  -4   5   36.16   11.29
  -2   4   4 1626.80   38.81
   2   4  -4 1812.72   70.47
  -2  -4   4 1797.07   89.25
  -2  -4   4 1634.85   37.62
   2   4  -3   22.31    7.23
  -2   4   3   15.31    3.23
  -2  -4   3   12.66    2.74
  -2  -4   3    8.07    8.08
  -2  -4   2   19.07   11.82
  -2  -4   2   12.10    3.61
  -2   4   2   18.17    3.08
   2   4  -2   21.97    7.25
   2  -4  -2   14.89    3.43
  -2  -4   2   16.63    2.76
   2  -4  -2   16.99    2.94
   2   4  -2   19.44    3.12
   2  -4  -1  179.36    9.08
  -2  -4   1  177.25   32.04
   2   4  -1  189.11   18.23
   2   4  -1  188.06    8.74
   2  -4  -1  195.43   12.28
   2   4  -1  171.31    8.32
   2  -4  -1  184.49    9.19
   2  -4   0    4.92    1.62
   2   4   0    8.98    2.06
   2  -4   0    7.51    1.60
   2   4   1    0.01    0.82
   2   4   1    4.32    3.30
  -2   4  -1    3.70    1.93
  -2  -4  -1    1.21   10.32
  -2  -4  -1   -6.99   10.41
  -2  -4  -1    1.39    0.85
  -2   4  -1   -0.31    1.09
   2  -4   1    1.27    0.97
  -2   4  -2   37.27    6.61
  -2  -4  -2   38.18   17.31
   2   4   2   42.84   10.69
  -2  -4  -3 3609.85  153.18
  -2  -4  -3 3756.44   48.86
  -2  -4  -3 3808.38   87.52
   2   4   3 3776.27  114.35
   2   4   4   15.47    9.55
  -2  -4  -4    6.38    3.42
  -2  -4  -4    6.65    8.38
  -2  -4  -4    6.92    3.09
  -2  -4  -5  811.24   35.92
  -2  -4  -5  835.13   44.19
   2   4   5  734.48   66.76
  -2  -4  -5  787.91   63.76
   2   4   6   -4.63    6.11
  -2  -4  -6    0.78    3.06
  -2  -4  -6   10.79    8.54
  -2  -4  -7  342.95   38.99
   2  -4   7  365.34   30.69
   2   4   7  451.55   61.51
   2  -4   8  402.43   36.54
  -2  -4  -8  311.81   36.33
   2   4   9   29.74   15.89
  -2  -4  -9   18.11    8.64
   2  -4   9   19.26    8.78
   2  -4  10   63.27   16.89
   2   4  10  105.34   25.77
  -2  -4 -10   77.74   17.45
   2   4  11   36.74   15.80
   2   4  12   -5.13    7.13
  -2   5  14   25.47   14.03
  -2  -5  14   10.88   10.55
  -2   5  13   -0.09    4.03
   2   5 -13   -0.22    4.72
  -2  -5  13  -11.22    7.26
   2   5 -12   95.34   23.02
  -2   5  12  105.87   28.53
  -2  -5  12   54.88   21.09
  -2  -5  11   53.68   17.66
  -2   5  11   50.42   18.48
   2   5 -11   88.88   22.56
   2  -5 -11   76.59   22.05
   2   5 -10   23.49   13.82
  -2  -5  10    4.85    2.84
  -2   5  10   14.88    8.60
   2  -5 -10   10.85    9.35
  -2   5   9   31.40   10.69
   2   5  -9   11.75    7.78
  -2  -5   9   20.05    8.93
  -2  -5   9   18.98    6.70
  -2  -5   8   29.38    9.93
   2   5  -8   27.70   15.06
  -2  -5   8   37.59   10.60
  -2   5   8   31.63   11.10
   2   5  -7  400.30   49.39
  -2  -5   7  348.21   34.17
  -2  -5   7  410.36   28.34
  -2   5   7  362.18   27.86
  -2  -5   6    1.53    1.94
   2   5  -6    8.96    8.68
  -2  -5   6   -1.76    3.43
  -2   5   6    9.24    4.80
  -2  -5   5   31.62   12.64
  -2   5   5   36.85    6.45
  -2  -5   5   32.30    5.76
   2   5  -5   33.57   12.26
   2   5  -4    8.02    7.02
  -2  -5   4    8.82    2.62
  -2   5   4    7.38    2.29
  -2  -5   4   12.04   10.37
  -2  -5   3  115.53   14.57
   2  -5  -3  118.96    7.97
   2   5  -3  130.04   18.69
   2  -5  -3  104.65    9.04
  -2  -5   3  120.87    7.80
  -2   5   3  116.59    8.28
  -2  -5   3  133.13   31.81
  -2  -5   2   69.90   28.06
  -2  -5   2   58.44   14.10
   2   5  -2   64.68    5.41
   2  -5  -2   71.49    7.60
   2   5  -2   80.11   14.17
   2  -5  -1   61.91    7.35
  -2  -5   1   23.04    5.63
   2  -5   0   22.08    2.67
  -2  -5   0   26.76   23.95
  -2  -5   0   -3.33   11.47
   2  -5   0   24.31    2.78
   2  -5   0   21.49    4.32
   2   5   0   23.15    2.63
   2  -5   1    0.37    0.36
   2   5   1    0.49    0.95
  -2   5  -2  256.34   13.86
  -2  -5  -2  253.36   13.12
  -2  -5  -2  229.43   45.87
  -2   5  -2  235.33   17.03
   2  -5   2  267.46   13.72
  -2  -5  -3   78.87   26.29
   2   5   3   55.60   14.40
  -2  -5  -4  268.67   43.90
   2   5   4  239.89   30.96
   2   5   5   28.35   13.53
  -2  -5  -5   24.25   15.44
   2   5   6    8.24    7.35
  -2  -5  -6   -1.70    5.14
  -2  -5  -7   46.28   17.30
   2   5   7   26.35   14.94
   2  -5   8  135.01   20.33
  -2  -5  -8  114.24   24.48
   2   5   9   28.67   15.08
  -2  -5  -9   12.82    6.78
   2   5  10   25.05   16.74
  -2  -5 -10   14.08    8.08
   2   5  11    9.54   10.26
   2   6 -13   13.83    8.25
  -2   6  12   -2.75   10.03
   2   6 -12   -7.37    8.96
   2   6 -11   -8.41    9.23
   2  -6 -11    4.20    8.00
  -2   6  11   16.19   10.84
   2   6 -10    4.77    4.50
   2  -6 -10   10.13    5.38
   2  -6  -9    6.63    8.45
   2   6  -9   -5.52   13.98
  -2  -6   8   13.15    8.25
  -2   6   8   16.79    8.80
  -2   6   7   16.77    5.26
  -2  -6   7   17.04    8.53
   2   6  -7   38.26   17.63
  -2  -6   6  919.97   67.70
  -2   6   6  957.92   36.92
  -2   6   5    4.95    2.02
   2   6  -5   17.96   10.94
  -2  -6   5   17.79   10.13
   2  -6  -4  274.42   14.38
  -2  -6   4  287.89   46.04
  -2   6   4  252.49   12.79
  -2  -6   3  335.27   55.73
   2  -6  -3  265.87   14.10
   2  -6  -2 1131.81   30.53
  -2  -6   2 1209.43  121.09
  -2  -6   1  725.74  112.81
  -2  -6   0   21.14   22.10
  -2  -6  -1  104.56   38.25
  -2  -6  -2    5.11   12.78
  -2   6  -2    3.82    2.66
  -2  -6  -3   25.55    4.31
  -2  -6  -3   24.21   14.07
  -2   6  -3   26.79    4.76
  -2  -6  -4    3.16    6.78
  -2  -6  -5  203.85   39.64
  -2  -6  -6   48.79   19.53
   2   6   7    4.49    7.68
  -2  -6  -7   14.58   12.96
  -2  -6  -8  104.15   26.41
   2   6   8   96.43   29.01
   2   6   9   33.01   18.89
  -2  -6  -9   38.66   15.00
   2   6  10   17.93   10.53
  -2  -6 -10   23.82   12.89
   2  -7 -11    5.51    5.00
   2  -7 -10   13.01   11.04
   2  -7  -9   -4.47   10.15
   2  -7  -8   -7.73    8.22
  -2  -7   8    2.44    2.54
  -2  -7   7   63.09   18.81
  -2  -7   6    6.53    8.22
  -2  -7   5   36.56   17.12
  -2  -7   4   27.21   17.08
  -2  -7   3  145.51   38.63
  -2  -7   2   82.90   32.15
  -2  -7   1  129.01   50.21
  -2  -7   0   55.15   28.88
  -2  -7  -1    6.38   16.68
  -2  -7  -2   80.59   29.95
  -2  -7  -3   23.60   18.40
  -2  -7  -4   59.34   25.17
  -2  -7  -5    6.13   12.69
   2  -7   6   -0.02    6.25
  -2  -7  -6    4.76    8.54
  -2  -7  -7   17.66   15.66
  -2  -7  -8  104.38   28.96
  -2  -7  -9   23.80   12.47
  -2  -7 -10   -3.91    8.67
   2  -8  -9   -9.36   11.51
   2  -8  -8   13.99    9.18
  -2  -8   7   15.81   10.76
   2  -8  -7   11.08   12.63
   2  -8  -6   16.33   14.13
  -2  -8   6    9.58   10.54
  -2  -8   5   -5.64    8.31
   2  -8  -5  -11.96   16.51
  -2  -8   4  125.89   34.83
  -2  -8   3   12.77   15.25
  -2  -8   2   20.06   21.84
  -2  -8   1   47.88   33.41
  -2  -8   0   16.94   16.14
  -2  -8  -1   26.11   19.96
  -2  -8  -2    9.73    9.47
  -2  -8  -3  618.39   88.03
  -2  -8  -4    6.50   12.25
   2  -8   4    0.83    5.91
  -2  -8  -5  171.08   41.92
   2  -8   5   98.41   28.63
   2  -8   6   -1.58    4.73
  -2  -8  -6   29.78   20.20
  -2  -8  -7   61.76   24.69
  -2  -9   6   -1.94    6.52
  -2  -9   5   10.54    3.58
  -2  -9   4   -6.02   15.70
  -2  -9   3   20.83   15.61
   2  -9  -3   37.59   28.62
  -2  -9   2    3.12   14.49
   2  -9  -2   -7.20   13.79
  -2  -9   1   28.82   28.41
   2  -9  -1   29.38   33.02
  -2  -9   0   24.03   26.01
   2  -9   0    1.20   15.86
   2  -9   1  -10.76   16.64
  -2  -9  -1    5.85   14.23
  -2  -9  -2   33.69   25.17
   2  -9   2   25.09   16.75
   2  -9   3   -2.31    9.43
   2  -9   4   62.09   26.37
   2  -9   5   -1.67    5.47
  -3   0  15   40.35   17.16
  -3   0  14    8.98   12.26
  -3   0  13  276.67   45.34
  -3   0  12  672.86   75.30
  -3   0  11   70.43   20.24
  -3   0  10  456.26   48.47
  -3   0   9   25.20    8.47
  -3   0   8 2770.21   90.12
   3   0  -7    7.06    3.88
  -3   0   7    4.69    4.41
  -3   0   6   43.19    8.92
   3   0  -6   53.12    8.46
   3   0  -5   39.98    7.18
  -3   0   5   36.69    7.19
  -3   0   5   44.19    7.96
   3   0  -5   33.61    6.92
   3   0  -5   41.29    6.44
  -3   0   4    1.73    1.60
   3   0  -4    2.07    1.59
   3   0  -4    2.68    2.13
  -3   0   3  256.30   14.65
   3   0  -3  241.37   14.24
   3   0  -2   67.71    7.00
  -3   0   2   57.39    6.57
   3   0  -1 4043.69   52.44
  -3   0   1 3987.83   52.81
   3   0  -1 3977.80   53.17
   3   0   0  372.54   16.54
  -3   0   0  392.48   17.42
   3   0   0  372.83   16.73
  -3   0  -1  207.81   13.27
   3   0   1  201.07   13.22
   3   0   2    0.94    1.39
  -3   0  -2    5.57    2.59
   3   0   3  406.95   26.72
  -3   0  -3  396.51   23.19
   3   0   4  164.27   19.92
   3   0   4  156.61   16.98
   3   0   5   64.06   11.16
   3   0   5   51.02   12.55
   3   0   6 1649.95   86.36
   3   0   6 1499.56   53.47
   3   0   7  621.91   59.94
   3   0   7  562.97   33.68
   3   0   8  821.78   67.65
   3   0   8  859.60   40.61
   3   0   9   23.57    8.73
   3   0  10   -9.68   11.22
   3   0  11   50.07   15.67
   3   0  12   89.56   22.22
   3   0  13   27.60   13.85
  -3  -1  15   -2.16    5.83
  -3   1  15   11.65   12.81
  -3  -1  14    7.99    7.97
  -3   1  14   12.48   10.37
  -3   1  13  187.70   37.00
  -3  -1  13  135.67   30.02
  -3   1  12  184.89   40.00
  -3  -1  12  156.77   35.99
  -3   1  11   86.46   22.40
  -3  -1  11   91.69   23.99
  -3   1  10    2.38    2.71
  -3  -1  10   22.24    9.91
   3   1  -9    7.28    2.75
  -3   1   9    2.73    2.86
  -3  -1   9    7.26    2.69
   3   1  -8   16.28    5.88
  -3   1   8   22.86    8.51
   3   1  -8   24.58    5.70
  -3  -1   8   21.90    7.69
   3   1  -7 1379.60   45.61
  -3  -1   7 1252.03   52.02
  -3   1   7 1322.24   54.32
   3   1  -7 1363.55   53.91
   3  -1  -6   28.74    6.77
   3   1  -6   30.85    6.42
   3   1  -6   26.12    6.62
  -3  -1   6   35.98    8.16
  -3   1   6   35.61    8.06
   3   1  -5    2.52    1.47
   3  -1  -5    0.84    0.73
  -3  -1   5    4.74    3.64
   3  -1  -5    3.95    2.62
   3   1  -5    4.13    2.00
  -3  -1   5    5.84    3.27
  -3   1   5    1.86    2.88
  -3   1   5    4.01    3.21
   3   1  -5    3.84    2.07
   3  -1  -5    1.03    1.38
   3   1  -4   17.13    4.35
  -3  -1   4   20.00    4.27
  -3   1   4   18.14    4.31
   3  -1  -4   17.45    4.12
   3   1  -4   19.39    4.61
   3  -1  -4   18.03    4.29
  -3  -1   3  119.74    9.98
  -3   1   3  113.45    9.91
   3   1  -3  120.79   10.19
   3  -1  -3  116.33    9.97
  -3   1   2 1371.83   32.23
  -3  -1   2 1345.10   31.59
   3   1  -2 1338.78   31.31
   3  -1  -2 1332.25   31.25
   3   1  -1  109.79    8.78
   3  -1  -1  122.99    9.51
   3   1  -1  121.24    9.26
   3  -1  -1  124.00    9.24
  -3  -1   1  114.67    8.96
  -3   1   1  115.53    9.11
   3   1  -1  149.30   22.91
   3   1   0  669.75   22.48
   3  -1   0  676.27   22.87
  -3   1   0  672.56   22.74
  -3  -1   0  679.33   22.72
  -3   1   0  685.87   23.30
   3  -1   0  688.23   23.64
   3   1   0  623.07   20.25
   3   1   1    5.98    2.70
   3  -1   1    9.39    3.49
  -3   1  -1    5.00    2.28
  -3  -1  -1    6.44    2.17
   3   1   2  576.56   39.49
   3   1   2  559.61   33.21
   3   1   2  516.96   23.06
  -3  -1  -2  530.70   22.43
  -3   1  -2  525.40   24.39
   3  -1   2  540.38   25.05
   3   1   2  547.26   12.42
   3   1   3  393.27   33.20
  -3   1  -3  382.63   23.52
  -3  -1  -3  382.21   21.93
   3   1   3  403.96   32.10
   3  -1   3  386.62   14.65
   3   1   4    8.84    4.93
   3   1   4    2.02    5.13
   3   1   5   48.94   11.41
   3   1   5   27.64    8.82
   3  -1   5   56.04   13.22
   3  -1   6    6.59    2.95
   3  -1   6    6.02    6.08
   3   1   6    1.59    1.18
   3   1   7  567.90   52.99
   3  -1   7  761.42   57.82
   3   1   7  572.95   38.51
   3  -1   7  699.22   33.08
   3   1   8    1.49    9.40
   3  -1   8   -0.52    8.70
   3   1   9   -3.87    7.39
   3  -1   9   -1.75   10.80
   3   1  10    1.58    2.20
   3  -1  10   -8.57   10.89
   3  -1  11   44.50   14.82
   3   1  11   80.45   20.53
   3   1  12   86.22   21.31
   3  -1  12   61.18   18.26
   3   1  13   62.19   18.68
   3  -1  13   33.53   12.78
  -3  -2  15    5.09    8.96
  -3   2  15   27.95   12.36
  -3   2  14   43.34   18.82
  -3  -2  14   23.70   12.56
  -3   2  13  115.46   30.65
  -3  -2  13   79.63   22.93
  -3   2  12   36.22   16.90
  -3  -2  12   16.91    9.26
  -3   2  11   -9.05   10.97
  -3  -2  11    5.42    9.15
  -3  -2  10  370.66   41.58
  -3   2  10  374.85   42.30
   3   2  -9   15.95    6.66
  -3  -2   9   11.62    5.83
  -3   2   9   18.03    8.59
  -3   2   8   29.93    9.69
   3   2  -8   18.76    6.79
   3   2  -8   21.05    6.32
  -3  -2   8   25.57    8.81
  -3   2   7   34.71    9.16
   3   2  -7   46.83   10.65
  -3  -2   7   38.10    8.80
   3   2  -7   53.24   11.35
  -3  -2   6   16.52    5.01
   3   2  -6   13.65    4.47
   3   2  -6   23.28    8.56
  -3   2   6   12.59    4.47
   3  -2  -5   42.93    7.79
   3   2  -5   67.97   14.81
   3   2  -5   48.95    8.19
  -3  -2   5   52.56    8.08
  -3   2   5   59.71    9.00
   3   2  -5   57.92    7.62
   3   2  -4 1142.44   35.36
   3  -2  -4 1158.04   36.19
  -3   2   4 1196.88   34.95
  -3  -2   4 1179.86   34.38
   3   2  -4 1157.13   18.83
   3   2  -4 1152.25   34.56
   3  -2  -4 1153.11   35.27
   3   2  -3 2552.69   47.10
   3  -2  -3 2601.78   47.68
  -3  -2   3 2577.02   82.85
  -3  -2   3 2574.26   45.73
  -3   2   3 2585.09   46.49
   3   2  -3 2587.18   46.76
   3  -2  -3 2599.99   47.36
   3  -2  -2 1273.89   30.91
   3   2  -2 1308.56   31.49
   3  -2  -2 1259.17   30.74
  -3   2   2 1325.99   31.73
   3   2  -2 1265.29   88.39
  -3  -2   2 1263.67   30.32
   3   2  -2 1393.02   33.80
   3   2  -1 1609.89   52.26
  -3   2   1 1400.38   31.75
   3  -2  -1 1404.24   32.52
   3   2  -1 1385.21   31.73
  -3  -2   1 1659.67   89.89
   3  -2  -1 1419.02   31.70
   3   2  -1 1402.07   31.52
   3  -2  -1 1441.23   34.69
  -3   2   0   35.24    5.37
   3  -2   0   38.86    5.47
   3   2   0   33.57   10.16
   3   2   0   54.56   17.98
   3   2   0   33.21    5.04
   3   2   0   32.19    4.36
   3  -2   0   36.51    5.90
  -3  -2   0   33.14    4.92
   3   2   1 2314.03   96.34
  -3  -2  -1 1867.84   35.78
   3   2   1 2253.78  105.57
  -3   2  -1 1881.49   43.61
   3   2   1 1888.38   37.35
   3  -2   1 1843.31   44.93
   3   2   1 1791.10   37.01
  -3  -2  -1 1365.61   77.85
   3   2   2    5.89    4.79
   3   2   2   10.30    6.86
  -3  -2  -2    8.93    6.19
  -3   2  -2    9.04    3.11
   3  -2   2    8.31    3.00
   3   2   2    5.56    2.12
  -3  -2  -2    7.90    2.58
   3   2   3   72.10   16.86
   3   2   3   89.97   18.44
  -3  -2  -3   76.05    9.17
   3  -2   3   88.19    9.16
  -3  -2  -3   66.21   14.70
  -3  -2  -4   41.18   11.97
   3   2   4   42.07   12.32
   3   2   4   28.22   10.55
   3  -2   4   40.53    6.38
  -3  -2  -4   35.15    7.40
   3   2   5  823.44   62.96
  -3  -2  -5  940.74   53.50
   3   2   6   12.62    6.66
   3  -2   6   18.48    8.63
   3   2   7    5.09    6.79
   3  -2   7    4.80    6.15
   3   2   8   15.01   10.22
   3  -2   8    1.12    5.32
   3   2   9   41.20   14.68
   3  -2   9   26.82   12.07
   3   2  10   15.61    9.26
   3  -2  10    9.82    8.52
   3   2  11   17.52    9.94
   3  -2  11   -9.07   10.28
   3   2  12  423.54   47.12
   3  -2  12  406.50   48.62
   3  -2  13   29.90   13.18
   3  -2  14   41.08   14.74
  -3  -3  15   16.03   11.34
  -3  -3  14    7.48    9.98
  -3   3  14    9.21   11.48
  -3  -3  13  171.45   36.17
  -3   3  13  217.54   44.58
  -3  -3  12   70.59   21.75
  -3   3  12   94.91   26.13
  -3  -3  11  108.88   25.13
  -3   3  11  102.18   23.92
  -3   3  10   20.12    9.55
  -3  -3  10   11.52    9.60
  -3  -3   9   13.06    8.39
  -3   3   9    4.87    3.38
  -3   3   8   20.82    8.11
  -3  -3   8   11.54    6.21
  -3  -3   7  711.97   37.25
  -3   3   7  690.77   37.90
  -3   3   6   23.58    6.97
   3   3  -6    9.93    7.49
  -3  -3   6   19.87    5.54
  -3   3   5    7.68    3.34
   3   3  -5    6.92    7.30
  -3  -3   5    8.79    5.78
  -3  -3   5    4.98    2.23
  -3  -3   4    7.87    2.79
  -3   3   4    6.99    3.00
  -3  -3   4    9.53    6.68
   3   3  -4   14.36   10.06
   3   3  -4    1.32    1.08
   3  -3  -4    1.23    0.82
   3   3  -4    4.32    2.07
   3  -3  -4    2.06    1.01
   3   3  -3  145.65   11.19
   3  -3  -3  129.12   10.84
  -3  -3   3  146.17   24.07
   3   3  -3  146.66   29.43
  -3  -3   3  131.47   10.31
  -3   3   3  138.95   10.74
   3   3  -3  133.06   10.55
   3  -3  -3  128.83   10.72
   3   3  -2 1174.05   45.81
  -3   3   2 1204.85   30.13
   3  -3  -2 1215.07   30.01
   3   3  -2  998.56   89.02
  -3  -3   2 1191.62   28.99
  -3  -3   2 1398.23   87.06
   3  -3  -2 1216.81   30.38
   3   3  -2 1240.29   30.58
   3   3  -2 1209.60   29.71
   3   3  -2 1294.02   33.03
   3  -3  -1  116.05    9.45
   3   3  -1  132.11    9.77
   3   3  -1  101.51   12.10
   3  -3  -1  118.96   10.60
   3   3  -1  110.16    8.82
   3  -3  -1  117.75    9.07
   3   3  -1  122.46   16.16
   3   3   0   77.46    7.63
   3   3   0   51.10   12.87
  -3  -3   0   87.49   25.29
  -3   3   0   69.08    7.41
  -3  -3   0   70.56    7.27
   3  -3   0   77.51    9.01
   3   3   0   74.79    6.37
   3  -3   0   75.58    7.54
   3   3   0   65.05    9.19
  -3   3  -1    4.13    1.61
  -3  -3  -1    4.29    2.65
   3   3   1   -0.80    7.07
  -3  -3  -1   -0.63    5.39
  -3  -3  -1   13.20    7.91
  -3   3  -1    3.09    2.54
   3   3   1    6.46    2.15
   3  -3   1    3.60    1.79
   3   3   1    5.10    2.44
  -3  -3  -2  698.54   22.96
  -3  -3  -2  651.21   56.11
   3  -3   2  691.33   31.66
   3  -3   2  687.90   30.09
  -3  -3  -3  347.95   39.29
  -3  -3  -3  317.24   17.74
   3  -3   3  333.08   21.18
  -3  -3  -4   26.82   10.37
   3   3   4   23.21   13.40
  -3  -3  -4   19.96    5.38
  -3  -3  -5   36.35   12.33
   3   3   5   21.86   11.76
  -3  -3  -5   23.66    6.78
  -3  -3  -6    8.17    5.82
   3   3   6   12.62   11.19
  -3  -3  -6    3.90    2.08
  -3  -3  -7  458.42   40.90
   3  -3   7  532.41   40.81
   3   3   7  494.68   49.31
   3   3   8   -5.26    5.99
   3  -3   8    2.68    6.02
  -3  -3  -8   -1.94    1.59
   3   3   9    9.13    7.90
   3  -3   9    3.94    5.38
   3   3  10   17.27   14.02
   3  -3  10  -17.91   15.01
   3   3  11  105.40   24.18
   3  -3  11   73.34   19.27
   3   3  12   53.29   17.92
   3  -3  12    4.20    8.06
  -3  -4  14   -9.21    8.64
   3   4 -14   12.54    9.23
  -3   4  14   17.16   14.67
  -3  -4  13  157.28   37.66
   3   4 -13  172.90   28.34
  -3   4  13  144.76   34.18
   3   4 -12  364.68   41.72
  -3  -4  12  339.71   48.88
  -3   4  12  323.27   47.41
  -3   4  11   49.04   16.11
   3   4 -11   65.41   18.34
  -3  -4  11   33.31   12.69
   3   4 -10  326.43   40.88
  -3  -4  10  370.05   38.88
  -3   4  10  383.65   40.34
  -3  -4   9   13.86    8.02
   3   4  -9    5.63    6.60
  -3   4   9   18.50    9.59
   3   4  -8 1543.98  100.06
  -3  -4   8 1653.54   62.70
  -3   4   8 1660.56   65.46
   3   4  -7   39.64   14.51
  -3   4   7   44.67    9.82
  -3  -4   7   38.45   10.34
  -3  -4   7   45.22    9.40
  -3  -4   6   57.68    9.12
   3   4  -6   86.46   19.10
  -3   4   6   66.90   10.08
  -3  -4   6   54.69   13.07
  -3  -4   5    3.50    4.46
  -3  -4   5    0.30    0.89
   3   4  -5    2.54    5.01
  -3   4   5    0.57    1.17
  -3  -4   4    0.89    4.48
  -3  -4   4    0.98    1.04
  -3   4   4    4.66    2.19
   3   4  -4   -0.47    4.43
  -3  -4   3   25.65   11.83
   3  -4  -3   19.68    4.48
  -3  -4   3   19.35    4.03
  -3   4   3   21.37    4.32
   3   4  -3   16.88    6.55
   3   4  -3   20.71    4.19
   3   4  -3   21.75    4.29
   3  -4  -3   20.66    4.43
   3   4  -2    3.65    2.05
   3  -4  -2    2.67    1.97
   3  -4  -2    2.52    1.43
   3   4  -2    2.75    2.07
  -3  -4   2   -4.45    4.52
   3  -4  -2    3.24    2.17
  -3   4   2    2.44    1.60
   3   4  -2    3.23    3.34
   3   4  -2    1.14    0.73
   3  -4  -2    3.95    1.97
  -3  -4   1 1084.83   41.39
   3   4  -1  970.23   41.23
   3  -4  -1  991.86   32.23
   3   4  -1  973.51   25.90
   3  -4  -1  983.26   26.14
   3   4  -1  973.22   19.81
   3   4  -1 1003.84   33.37
  -3  -4   0  149.27   21.38
   3   4   0  107.77    9.04
   3   4   0  103.07   13.05
   3  -4   0  104.82   11.17
  -3  -4   0   99.76   29.91
   3   4   0  108.39    6.62
   3  -4   0  106.72    8.90
   3   4   0  131.60   15.80
   3   4   1    3.96    2.08
   3  -4   1    3.83    2.46
   3   4   1   11.62    8.09
   3  -4   1    2.21    1.85
  -3  -4  -1   10.39    9.06
  -3   4  -1    0.50    1.14
  -3  -4  -1    2.26    4.27
  -3   4  -1    3.09    2.03
  -3  -4  -1    2.03    1.75
  -3  -4  -2    1.50    1.54
  -3   4  -2    2.45    1.83
  -3  -4  -2    0.47    5.52
  -3  -4  -3  416.34   48.44
  -3  -4  -3  441.79   19.20
   3   4   3  428.03   48.18
  -3  -4  -4  104.39   23.28
   3   4   4  118.18   30.03
  -3  -4  -4  104.96   11.26
  -3  -4  -4  100.08   16.55
   3   4   5  183.09   40.44
  -3  -4  -5  124.12   18.97
  -3  -4  -5  114.91   24.38
  -3  -4  -5  135.13   14.81
  -3  -4  -6  773.89   60.61
   3   4   6 1107.13   89.04
   3  -4   7  499.04   37.35
  -3  -4  -7  434.87   44.11
   3   4   7  529.11   58.07
   3  -4   8  704.74   49.70
  -3  -4  -8  614.90   51.70
   3   4   8  705.00   64.77
   3   4   9    1.80    8.97
   3  -4   9    8.95    8.14
  -3  -4  -9   -0.89    2.55
   3   4  10   16.87   10.75
   3  -4  10  -11.41   11.36
   3   4  11   19.43   10.34
   3  -4  11  -14.00   15.00
  -3  -5  14  -14.56   16.44
   3   5 -14   -1.58    3.63
  -3   5  14  -17.46   18.25
  -3   5  13   21.34   12.68
  -3  -5  13    4.00    4.22
  -3  -5  12   49.14   19.98
   3   5 -12   42.22   14.87
  -3   5  12   40.92   16.73
   3   5 -11   43.83   16.42
  -3  -5  11   67.26   18.43
  -3   5  11   56.93   17.74
  -3  -5  10    0.35    5.26
   3   5 -10   -7.15    3.25
   3   5  -9   25.22   10.06
  -3  -5   9   54.68   13.76
  -3   5   9   51.69   13.65
  -3  -5   8   36.50   11.07
  -3  -5   8   26.59    7.41
   3   5  -8   27.96   14.59
  -3   5   8   33.53    9.03
   3   5  -7  876.68   76.05
  -3  -5   7  720.40   51.08
  -3  -5   7  751.82   36.28
  -3   5   7  754.72   37.86
  -3  -5   6   30.53   10.73
  -3   5   6   30.19    6.79
   3   5  -6   42.93   16.65
  -3  -5   6   36.75    6.92
  -3  -5   5   15.12    4.10
  -3   5   5   10.72    3.70
   3   5  -5    5.98    7.45
  -3  -5   5    8.76    7.64
   3   5  -4   39.60   11.22
  -3  -5   4   27.09    4.65
  -3   5   4   24.18    4.52
  -3  -5   4   25.76   11.35
   3   5  -3  116.86   18.01
   3  -5  -3  107.85    8.93
   3   5  -3  119.97    9.54
  -3   5   3  115.39    9.40
  -3  -5   3  120.48   29.22
  -3  -5   3  126.72    9.72
   3  -5  -3  105.37   10.38
  -3  -5   2  590.87   26.39
   3   5  -2  552.40   20.07
   3  -5  -2  581.25   22.07
   3  -5  -2  578.65   24.93
   3   5  -2  554.25   36.30
   3   5  -2  533.89   19.40
   3  -5  -2  561.07   21.40
   3  -5  -1   41.46    5.05
   3   5  -1   33.70    4.66
   3   5  -1   40.99    9.97
   3  -5  -1   40.62    6.99
  -3  -5   1   43.54   11.37
   3  -5  -1   36.56    4.88
   3  -5   0   46.20    5.59
  -3  -5   0   43.13   22.93
  -3  -5   0   56.29   17.19
   3  -5   0   58.03    8.94
   3   5   0   49.41    5.70
   3   5   1   -0.13    1.11
   3  -5   1   -0.03    0.63
  -3  -5  -1   -0.32    8.58
   3   5   1    1.66    3.68
  -3   5  -2  362.35   19.86
  -3  -5  -2  366.87   19.40
  -3  -5  -2  378.56   55.84
   3   5   2  370.02   19.77
   3  -5   2  400.12   20.64
   3   5   2  376.11   34.47
  -3  -5  -3  122.06   12.53
   3   5   3  145.80   24.65
  -3  -5  -3  136.06   31.04
   3   5   4   41.19   16.06
  -3  -5  -4   44.75   16.35
   3   5   5  -10.86   12.04
  -3  -5  -5    3.88    4.74
   3   5   6   33.34   16.09
  -3  -5  -6   19.66   10.24
   3   5   7  407.21   64.03
  -3  -5  -7  320.28   41.84
   3   5   8    3.91    6.42
  -3  -5  -8   15.12   10.67
   3  -5   8   23.33    9.98
   3   5   9    5.64    7.84
  -3  -5  -9   -0.68    7.39
   3  -5   9   23.37   10.86
   3   5  10   -2.32    9.73
  -3  -5 -10    9.31    6.07
  -3   6  12   17.05    9.81
   3   6 -12   22.93   12.76
  -3   6  11    8.49    3.21
   3  -6 -11   -1.51    5.55
   3   6 -11   -1.72    8.93
  -3   6  10  118.91   20.16
   3   6 -10   88.15   25.67
   3   6  -9   16.87   13.39
  -3   6   9   -5.53    6.27
  -3   6   8   21.13    7.53
   3   6  -8   46.13   23.02
  -3  -6   8   23.54   10.33
  -3   6   7    0.70    1.96
  -3  -6   7    2.12    5.00
   3   6  -7   16.18   14.22
  -3  -6   6    8.39    8.22
   3   6  -6    3.94    9.17
  -3   6   6    2.44    2.35
  -3   6   5   44.07    6.52
  -3  -6   5   61.40   19.50
   3   6  -5   67.06   18.57
   3   6  -4  328.69   34.49
  -3   6   4  274.16   14.78
   3  -6  -4  278.80   17.28
  -3  -6   4  301.24   45.96
   3   6  -3  877.78   52.58
   3  -6  -3  892.95   31.23
  -3  -6   3  941.55   94.27
  -3  -6   2  424.65   75.26
   3  -6  -2  314.75   19.62
   3  -6  -1  609.11   28.65
  -3  -6   1 1000.89  138.76
   3  -6   0    0.76    1.14
  -3  -6   0    5.13    8.82
  -3  -6  -1  638.16   90.24
  -3  -6  -2   16.20   15.35
  -3  -6  -3  100.89   29.59
  -3   6  -3   94.38   10.49
  -3  -6  -3   91.27   10.27
   3   6   3  115.00   21.65
   3   6   4   13.19   11.01
  -3  -6  -4   10.69   11.86
  -3   6  -4    4.67    1.30
   3   6   5  145.17   31.77
  -3  -6  -5  151.60   32.99
   3   6   6   12.90   14.05
  -3  -6  -6   14.29   10.22
   3   6   7   -2.78   10.09
  -3  -6  -7    2.17    5.34
   3   6   8    0.56    8.58
  -3  -6  -8    5.42    8.25
   3   6   9    5.67   10.75
  -3  -6  -9   12.56   10.79
  -3  -6 -10    4.46    6.13
   3  -7 -11   25.49   13.01
   3   7 -10  -11.53   14.32
   3  -7 -10  -11.56   11.82
   3   7  -9   -4.15   12.62
  -3  -7   8    5.34    5.55
   3   7  -8   30.24   22.61
   3   7  -7  123.51   31.13
  -3  -7   7  106.81   23.73
  -3  -7   6    6.22    6.46
   3   7  -6    4.98   11.79
  -3  -7   5    2.95    8.12
  -3  -7   4    2.92    7.12
  -3  -7   3   58.28   24.66
  -3  -7   2  370.39   74.37
  -3  -7   1   71.86   46.19
  -3  -7   0    5.46    9.48
  -3  -7  -1   10.96   16.32
  -3  -7  -2  340.61   63.13
  -3  -7  -3   51.94   23.09
  -3  -7  -4   37.33   19.90
  -3  -7  -5    0.03    5.89
  -3  -7  -6   19.70   14.16
  -3  -7  -7   97.57   26.70
  -3  -7  -8   14.38   12.20
  -3  -7  -9    4.85    5.56
  -3  -7 -10   -8.01    8.00
   3  -8  -9   -9.32   16.43
   3  -8  -8  276.53   57.12
  -3  -8   7   11.94    7.86
  -3  -8   6   14.93    9.34
  -3  -8   5   -8.71    7.43
  -3  -8   4   -0.63    5.20
  -3  -8   3   21.05   20.46
  -3  -8   2   -3.84   17.73
  -3  -8   1  108.39   49.93
  -3  -8   0   33.97   28.10
  -3  -8  -1   14.06    7.83
  -3  -8  -2    7.41   13.52
  -3  -8  -3  161.36   43.73
  -3  -8  -4   20.13   15.63
  -3  -8  -5   37.90   16.57
  -3  -8  -6  151.74   36.53
  -3  -9   7  114.99   29.35
  -3  -9   6   11.06    9.06
  -3  -9   5   19.94   17.02
  -3  -9   4   12.57   11.19
  -3  -9   3   34.59   20.81
  -3  -9   2   73.14   34.15
  -3  -9   1  -41.58   27.37
  -3  -9   0   17.67   14.31
   3  -9   4   21.19   15.47
   3  -9   5   -1.20    4.66
  -4   0  15   39.67   14.90
  -4   0  14  -22.13   18.88
  -4   0  13   -6.65   11.07
  -4   0  12   15.69    5.08
  -4   0  11    2.55    4.37
  -4   0  10  125.05   22.32
  -4   0   9  559.77   41.61
  -4   0   8 2033.56   69.75
  -4   0   7 1590.45   55.47
   4   0  -7 1565.68   48.80
   4   0  -6  213.95   18.85
  -4   0   6  201.12   18.07
   4   0  -6  221.18   16.52
   4   0  -5  762.59   32.45
  -4   0   5  717.87   31.16
  -4   0   4    3.22    2.03
   4   0  -4    2.41    2.01
  -4   0   3 2281.52   49.10
   4   0  -3 2349.82   48.88
   4   0  -2    3.07    1.80
   4   0  -2    5.02    2.30
  -4   0   2    1.54    1.46
   4   0  -1  979.79   30.82
   4   0  -1  934.53   29.33
  -4   0   1  970.08   30.57
   4   0  -1  958.01   29.71
  -4   0   0  136.25   11.92
   4   0   0  137.95   11.66
   4   0   0  138.92   11.88
  -4   0  -1   38.96    6.62
  -4   0  -1   40.47    6.95
   4   0   1   36.67    6.62
   4   0   2  251.40   18.18
  -4   0  -2  237.66   17.38
   4   0   3    9.20    3.45
   4   0   4  138.73   19.51
   4   0   4  104.89   15.65
   4   0   5  182.24   24.76
   4   0   5  161.49   19.72
   4   0   6 1448.87   80.06
   4   0   6 1348.23   57.28
   4   0   7    4.26    7.30
   4   0   7   32.66    9.20
   4   0   8  476.63   57.39
   4   0   9  -14.08   15.43
   4   0  10  337.28   47.40
   4   0  11  115.81   26.53
   4   0  12   52.01   17.23
  -4  -1  15  -17.17   15.39
  -4   1  15   -0.09    4.79
  -4  -1  14   22.15   11.58
  -4   1  14   -0.71    7.07
  -4   1  13  154.98   35.14
  -4  -1  13  136.96   33.46
  -4   1  12   -0.68    3.10
  -4  -1  12   -7.06    9.53
  -4  -1  11  -10.60    6.87
  -4   1  11    6.46    6.22
  -4   1  10   27.73   11.09
  -4  -1  10   29.02   11.82
   4   1  -9  314.36   23.30
  -4  -1   9  297.15   29.99
  -4   1   9  318.00   31.23
   4   1  -8  216.54   19.60
  -4  -1   8  229.91   23.21
  -4   1   8  235.21   24.60
   4   1  -8  212.17   20.07
   4   1  -7    3.46    2.94
  -4  -1   7    6.92    5.12
  -4   1   7    2.79    5.07
   4   1  -6   72.68    8.47
   4   1  -6   86.70   11.91
   4  -1  -6   81.65   11.71
  -4   1   6   79.24   10.82
  -4  -1   6   73.41   10.81
  -4   1   5    1.23    2.08
   4   1  -5    1.16    1.36
   4  -1  -5    1.21    2.86
  -4  -1   5    2.16    1.82
   4   1  -4 1754.28   45.38
   4  -1  -4 1771.66   45.80
  -4  -1   4 1758.76   44.43
  -4   1   4 1732.42   44.35
   4   1  -4 1772.28   44.97
   4  -1  -4 1822.90   45.65
  -4  -1   3   48.01    6.99
  -4   1   3   47.12    7.14
   4   1  -3   41.47    6.72
   4  -1  -3   44.57    6.74
   4  -1  -2   69.64    8.14
   4   1  -2   75.60    8.46
  -4  -1   2   67.19    8.09
  -4   1   2   64.96    7.95
   4   1  -2   67.40    7.87
   4  -1  -2   61.96    7.56
   4   1  -1  235.74   15.07
   4  -1  -1  205.39   13.86
   4  -1  -1  225.32   14.98
  -4  -1   1  223.12   14.72
   4  -1  -1  202.17   14.39
   4   1  -1  207.01   13.81
  -4   1   1  217.53   14.50
   4   1   0  977.14   31.64
  -4   1   0 1007.20   32.53
  -4  -1   0 1001.79   32.08
   4  -1   0 1000.72   33.00
   4   1   0  990.98   30.00
   4  -1   0 1046.60   32.93
   4   1   0 1056.92   59.68
  -4   1  -1  393.31   21.56
  -4  -1  -1  399.44   21.45
   4   1   1  422.45   36.50
  -4   1  -1  399.32   21.69
   4  -1   1  408.02   22.44
  -4  -1  -1  412.26   20.38
   4   1   1  394.47   20.36
   4   1   2  886.44   42.79
  -4  -1  -2  904.29   32.71
   4   1   2  899.28   33.87
   4  -1   2  880.56   35.41
   4   1   2  852.09   51.40
   4   1   3    5.72    5.08
   4  -1   3    8.32    4.63
   4   1   3   16.24    7.83
   4   1   4    3.50    4.48
   4   1   4    5.01    3.64
   4  -1   4    2.89    1.29
   4   1   5  425.60   45.20
   4  -1   5  396.35   33.39
   4  -1   6  161.00   23.87
   4   1   6  155.01   30.54
   4  -1   6  137.75   16.72
   4   1   7  222.46   36.14
   4  -1   7  330.54   38.92
   4  -1   7  302.04   25.54
   4   1   8    1.66    9.34
   4  -1   8   41.53   15.25
   4   1   9   -3.10    9.96
   4  -1   9  -27.01   17.77
   4   1  10    3.30    8.92
   4  -1  10  -10.31   15.44
   4   1  11  146.55   28.55
   4  -1  11  113.72   27.21
   4   1  12   19.08   10.04
   4  -1  12    3.79    5.05
   4  -1  13   -7.24    7.31
  -4  -2  15   -7.08    9.99
  -4   2  15    7.55    5.58
  -4   2  14  331.73   58.34
  -4  -2  14  367.86   56.44
  -4  -2  13   12.57    5.33
  -4   2  13    0.45   10.74
  -4  -2  12  122.11   26.31
  -4   2  12  125.44   27.42
  -4  -2  11    5.04    4.86
  -4   2  11   -3.47    4.68
  -4  -2  10  166.60   25.25
  -4   2  10  184.65   26.89
  -4  -2   9   12.52    6.93
   4   2  -9   15.59    7.07
   4   2  -9   11.82    5.74
  -4   2   9   11.35    8.21
   4   2  -8    3.03    1.81
  -4  -2   8    7.60    5.08
   4   2  -8    4.03    4.32
  -4   2   8   12.54    6.55
   4   2  -7   68.59   14.31
  -4  -2   7   57.09   10.02
  -4   2   7   67.91   11.54
   4   2  -7   61.39   10.04
   4   2  -6  423.43   26.81
   4  -2  -6  398.86   26.37
  -4  -2   6  413.62   25.04
  -4   2   6  435.06   26.58
   4   2  -6  492.70   40.14
   4   2  -6  421.41   18.67
   4   2  -5  222.54   17.76
   4  -2  -5  228.83   18.06
   4   2  -5  251.45   30.84
  -4  -2   5  233.82   17.28
  -4   2   5  222.30   17.22
  -4  -2   4   31.98    6.14
  -4   2   4   31.24    6.06
   4   2  -4   36.05    6.82
   4  -2  -4   30.34    6.09
   4   2  -4   36.02   12.10
   4  -2  -4   33.25    6.17
   4   2  -4   28.50    5.87
   4   2  -3 2702.73   52.99
  -4  -2   3 2609.48   51.54
  -4   2   3 2664.44   52.97
   4  -2  -3 2630.36   52.23
  -4  -2   2    9.37    3.27
  -4   2   2    9.23    3.10
   4  -2  -2   11.57    3.39
   4   2  -2   10.40    3.31
   4  -2  -2    9.20    3.17
   4   2  -2    7.83    2.18
   4   2  -2   22.14   12.98
   4  -2  -1 1246.53   35.27
   4   2  -1 1220.93   34.59
   4   2  -1 1186.49   33.61
   4  -2  -1 1228.06   36.80
   4   2  -1 1200.91   30.65
   4  -2  -1 1246.36   34.66
   4   2   0  267.88   23.26
   4  -2   0  242.22   17.03
  -4   2   0  274.33   16.85
  -4  -2   0  259.07   16.20
   4   2   0  245.99   14.44
   4   2   0  248.06   15.87
   4  -2   0  278.87   17.12
   4   2   1 3574.19   99.26
   4   2   1 3485.88   54.88
  -4   2  -1 3520.68   64.40
  -4  -2  -1 3465.95   63.57
   4  -2   1 3517.90   69.04
   4   2   1 3554.52   60.18
   4   2   2 2640.20  100.11
   4   2   2 2685.01   42.05
   4   2   2 2627.97   57.04
   4  -2   2 2548.95   62.64
  -4  -2  -2 2601.09   53.38
   4   2   3  854.97   65.77
  -4  -2  -3  794.32   32.47
   4  -2   3  783.83   27.85
   4  -2   3  749.91   37.14
   4   2   4   -9.56   13.99
   4  -2   4   15.59    3.91
   4   2   5    8.09   11.90
   4  -2   6  196.53   24.99
   4   2   6  118.30   24.59
   4   2   7    0.99    6.51
   4  -2   7    9.67    7.71
   4  -2   8  170.39   28.90
   4   2   8  163.45   28.27
   4   2   9   88.11   21.53
   4  -2   9   53.75   18.87
   4   2  10    7.74    5.97
   4  -2  10   -3.88    7.90
   4   2  11    3.91    7.72
   4  -2  11  -16.73   16.31
   4   2  12   40.34   16.32
   4  -2  12   30.48   13.39
   4  -2  13  -13.12   12.17
  -4  -3  15   -6.70    9.03
  -4   3  15  -15.62   15.02
  -4  -3  14    8.98    9.78
  -4   3  14   15.75    8.10
  -4  -3  13  188.11   37.73
  -4   3  13  180.44   37.27
  -4   3  12   -3.41    3.74
  -4  -3  12   -1.09    6.79
  -4  -3  11    3.29    8.55
  -4   3  11    9.06    8.25
  -4  -3  10   38.31   12.25
  -4   3  10   37.51   13.43
  -4  -3   9  297.15   28.87
  -4   3   9  316.43   30.74
   4   3  -8  100.02   19.42
  -4  -3   8  114.75   15.86
  -4   3   8  123.48   17.04
  -4  -3   7   -5.37    3.72
  -4   3   7   -1.62    2.83
  -4  -3   6   -1.04    2.10
   4   3  -6   -2.03    2.48
  -4   3   6    0.74    1.53
  -4  -3   5    1.74    3.15
   4   3  -5    0.63    1.21
   4  -3  -5   -1.63    1.92
  -4   3   5    3.48    2.86
   4   3  -4  651.26   27.83
   4  -3  -4  648.33   28.17
  -4  -3   4  652.43   47.64
  -4  -3   4  673.42   27.28
  -4   3   4  678.45   27.64
   4   3  -4  676.68   27.94
   4  -3  -4  685.79   28.63
  -4  -3   3   24.82    5.11
  -4   3   3   26.46    5.23
   4  -3  -3   28.31    5.33
   4   3  -3   31.10    8.21
   4   3  -3   28.83    5.44
   4  -3  -3   28.56    5.36
   4   3  -3   32.22    5.65
  -4  -3   3   31.11   12.30
  -4  -3   2   10.09    3.57
  -4   3   2    5.53    2.41
   4   3  -2   -2.27   11.81
   4  -3  -2    3.88    2.40
   4  -3  -2    2.61    1.94
   4  -3  -2    8.45    3.74
   4   3  -2    5.00    2.48
   4   3  -2    3.17    2.24
  -4  -3   2    7.94    7.58
   4   3  -1  105.30   27.32
   4  -3  -1  103.88   11.23
   4   3  -1  110.35    8.92
   4   3  -1  109.83   10.25
   4  -3  -1  110.35   10.39
   4   3  -1  107.46   12.85
   4   3   0  428.15   53.83
   4  -3   0  420.73   21.14
   4  -3   0  417.73   23.36
  -4   3   0  403.65   20.72
  -4  -3   0  402.59   20.41
   4   3   0  434.43   18.48
   4   3   0  393.70   19.89
   4   3   0  373.67   22.59
  -4  -3   0  415.86   55.97
   4   3   1  261.40   39.30
   4   3   1  299.21   18.77
  -4   3  -1  307.16   19.25
  -4  -3  -1  298.18   18.63
  -4  -3  -1  247.44   38.29
   4   3   1  302.41   17.04
   4  -3   1  309.51   21.26
   4  -3   1  325.79   20.23
   4   3   2  588.05   59.44
  -4  -3  -2  498.74   49.82
   4  -3   2  520.13   29.80
  -4  -3  -2  606.15   24.54
   4   3   3   20.02   10.06
  -4  -3  -3   13.45    9.99
  -4  -3  -3   10.50    4.03
   4   3   4    6.05    4.05
  -4  -3  -4    8.12    6.92
  -4  -3  -5  258.74   32.58
   4   3   5  250.58   36.26
   4   3   6   54.77   17.32
  -4  -3  -6   58.27   15.04
   4  -3   7  206.39   27.12
   4   3   7  167.13   28.46
   4   3   8   24.09   13.11
   4  -3   8   15.96   10.64
   4   3   9    1.68    4.24
   4  -3   9   12.53    7.60
   4   3  10    5.92    6.07
   4  -3  10   -6.72   12.05
   4   3  11  113.07   25.09
   4  -3  11   39.61   13.18
   4  -3  12   11.85    7.20
   4  -3  13   -9.29   11.82
  -4  -4  15   10.61    9.83
   4   4 -15   23.34   11.66
  -4  -4  14  -11.66   12.23
   4   4 -14    3.75    5.00
  -4   4  14  -11.92   13.69
   4   4 -13    8.93    7.89
  -4   4  13    7.79    7.34
  -4  -4  13   21.06    9.65
  -4   4  12   29.92   14.06
  -4  -4  12   35.93   13.84
  -4  -4  11   14.93   10.39
  -4   4  11    7.77    6.52
  -4  -4  10   67.56   15.03
  -4   4  10   73.16   16.71
  -4  -4   9  195.08   23.11
  -4   4   9  213.17   24.78
  -4  -4   8 1189.63   51.55
  -4   4   8 1143.56   52.16
  -4  -4   7  651.95   34.33
  -4   4   7  658.20   35.31
  -4  -4   6  139.26   14.38
  -4  -4   6  121.80   19.66
  -4   4   6  145.55   15.09
   4   4  -5  265.90   20.04
   4  -4  -5  284.81   21.36
  -4  -4   5  241.94   30.87
  -4  -4   5  274.24   18.51
  -4   4   5  252.75   17.98
  -4  -4   4   11.13    3.43
  -4   4   4   16.25    4.38
  -4  -4   4    6.00    4.89
   4   4  -4   15.45    7.29
   4   4  -4    7.00    2.76
   4  -4  -4    8.05    3.16
   4  -4  -4    9.69    3.28
   4   4  -4    7.11    3.03
   4   4  -3  719.30   27.05
  -4   4   3  720.71   27.25
   4   4  -3  658.15   26.17
   4  -4  -3  663.69   27.07
  -4  -4   3  710.35   26.36
  -4  -4   3  766.39   67.04
   4  -4  -3  683.51   26.19
   4  -4  -3  753.09   29.95
   4   4  -3  724.14   43.21
   4   4  -3  659.71   25.87
   4  -4  -3  664.59   26.91
   4   4  -2    2.62    1.80
   4   4  -2    6.01    4.14
  -4  -4   2    2.08    9.63
   4  -4  -2   -1.69    1.11
   4   4  -2    5.42    3.85
   4   4  -2   -0.63    1.43
   4  -4  -2   -0.09    1.94
   4  -4  -2    1.85    1.63
   4  -4  -1  636.87   29.20
   4   4  -1  590.68   33.19
   4   4  -1  627.16   20.64
   4   4  -1  635.93   24.96
   4  -4  -1  601.64   24.29
   4   4  -1  655.11   39.51
   4   4   0   95.49   12.71
   4  -4   0   96.89   12.14
  -4  -4   0   84.35   28.61
   4   4   0   91.52    9.78
   4  -4   0   89.06    9.86
   4   4   0   94.84    8.49
   4   4   0  124.37   21.57
  -4   4  -1   55.85    8.23
   4   4   1   46.39   15.37
  -4  -4  -1   59.09    8.30
  -4  -4  -1   49.13   18.03
   4   4   1   55.06    8.02
   4  -4   1   58.02    8.51
   4  -4   1   58.41   10.10
  -4   4  -2   39.71    7.35
  -4  -4  -2   40.27    7.36
   4   4   2   26.91   17.20
  -4  -4  -2   34.76   13.61
   4  -4   2   26.03    6.26
   4   4   3   18.03   14.02
  -4  -4  -3    5.57    5.48
  -4  -4  -3   12.14    3.95
  -4  -4  -4   58.84   17.64
  -4  -4  -4   67.77    9.54
   4   4   5   57.46   19.76
  -4  -4  -5   37.91   14.53
  -4  -4  -6  756.67   60.10
   4   4   6  793.10   69.07
   4   4   7    5.44    6.43
  -4  -4  -7   -2.82    4.50
   4  -4   8  289.03   34.02
  -4  -4  -8  232.96   31.52
   4   4   8  266.89   39.31
   4   4   9   22.11   13.16
   4  -4   9    7.58    8.20
   4   4  10  204.08   34.23
   4  -4  10  180.56   33.85
   4  -4  11   91.53   26.51
   4   5 -14   13.52    8.65
  -4  -5  14  -35.88   22.96
  -4   5  14  -21.98   19.68
  -4  -5  13   21.69   11.28
  -4   5  13   24.63   10.92
   4   5 -12    0.33    5.79
  -4  -5  12  -12.77   12.46
  -4   5  12   -0.41    8.31
  -4  -5  11   13.79    4.73
  -4   5  11    8.05    5.72
  -4  -5  10   -0.85    2.37
   4   5 -10   -4.15    7.82
  -4   5  10   -0.62    3.45
  -4  -5   9  104.57   16.48
   4   5  -9   90.14   25.69
  -4   5   9  125.52   18.55
  -4  -5   8   64.01   11.48
   4   5  -8   55.39   19.06
  -4   5   8   62.59   11.76
  -4  -5   7   17.11    5.18
  -4  -5   7    9.63    6.66
   4   5  -7   17.40   11.62
  -4   5   7   15.72    5.18
  -4  -5   6   39.45    7.48
  -4   5   6   37.68    7.04
  -4  -5   6   30.44   11.76
   4   5  -6   40.39   14.43
  -4  -5   5   20.17   10.10
  -4  -5   5   11.89    3.79
  -4   5   5    3.43    1.83
   4   5  -5   15.78    6.26
   4   5  -4  662.26   29.59
   4   5  -4  728.70   49.18
   4   5  -4  661.09   29.45
  -4   5   4  689.10   27.44
   4  -5  -4  685.93   31.69
  -4  -5   4  701.67   65.18
   4  -5  -4  622.11   25.32
   4   5  -4  670.77   27.00
   4  -5  -4  627.51   28.10
  -4  -5   4  653.78   25.95
  -4   5   3   18.93    4.22
   4  -5  -3   14.26    3.94
   4   5  -3   21.16    4.52
  -4  -5   3   19.91   12.92
   4   5  -3   15.28    3.88
   4   5  -3   31.41    9.79
   4  -5  -3   16.27    4.55
   4   5  -3   16.93    4.41
   4  -5  -3   12.19    3.40
   4  -5  -3   11.31    4.02
   4  -5  -2   39.75    6.20
  -4  -5   2   42.14   19.45
   4   5  -2   35.57    5.70
   4  -5  -2   34.04    5.79
   4   5  -2   42.96    4.98
   4   5  -2   41.06   10.41
   4  -5  -2   34.87    6.94
   4   5  -1   44.50    4.79
  -4  -5   1   35.10   24.92
   4   5  -1   39.18    6.00
   4  -5  -1   31.17    5.62
   4  -5  -1   43.47    8.13
   4   5  -1   29.40    8.33
   4   5  -1   50.89    9.11
  -4  -5   0   85.21   30.84
   4  -5   0  101.00   12.81
   4   5   0   86.85    9.15
   4  -5   0   95.51    9.71
   4   5   0  114.98   16.26
   4   5   1  113.23   20.33
   4   5   1   79.76    9.45
  -4  -5  -1   54.23   22.20
  -4   5  -1   93.22   10.51
   4  -5   1   80.89   12.03
   4  -5   1   96.56   10.74
  -4   5  -2  178.31   15.69
  -4  -5  -2  184.71   15.40
  -4  -5  -2  153.37   34.48
   4  -5   2  166.79   15.26
   4   5   2  209.25   31.72
  -4  -5  -3    3.88    3.82
   4   5   3    4.93    7.94
  -4  -5  -3    0.23    6.31
  -4   5  -3    0.59    1.41
   4   5   4   -9.80   13.64
  -4  -5  -4   20.09   14.51
   4   5   5  113.17   33.88
  -4  -5  -5   96.76   23.63
   4   5   6   51.24   22.58
  -4  -5  -6   13.23   10.35
   4   5   7  218.88   40.22
  -4  -5  -7  138.69   28.59
   4   5   8   19.21   16.20
   4  -5   8   13.89    9.40
  -4  -5  -8    1.90    7.27
   4   5   9   15.25   13.50
   4  -5   9   -2.93    4.36
  -4  -5  -9    3.68    6.69
   4   5  10   26.28   13.55
  -4   6  12   44.95   13.07
   4   6 -12   56.75   19.34
  -4   6  11   -2.20    6.00
   4   6 -11    3.27    4.98
  -4   6  10   27.74    7.93
   4   6 -10    4.86    4.32
  -4   6   9    0.27    2.09
   4   6  -9    1.12   10.21
  -4  -6   8    6.72    4.51
  -4   6   8    3.52    3.70
   4   6  -8   13.95   10.16
  -4   6   7   43.60    8.82
  -4  -6   7   48.77   16.68
   4   6  -7   46.29   17.49
   4   6  -6   84.59   21.77
  -4   6   6   81.42   10.50
  -4  -6   6   86.67   22.34
  -4   6   5   61.01    8.59
   4   6  -5   68.06   18.37
  -4  -6   5   59.05   19.50
   4  -6  -5   53.60    8.55
  -4   6   4   -1.78    2.25
  -4  -6   4    7.77    8.87
   4   6  -4   11.50    8.61
   4  -6  -4    0.75    1.41
   4   6  -3  559.97   42.58
   4  -6  -3  556.15   27.94
  -4  -6   3  516.50   70.00
   4   6  -2    5.95    2.16
   4   6  -2   13.13    7.25
   4  -6  -2    4.00    1.29
   4  -6  -2    5.68    3.59
   4  -6  -1  239.17   14.32
   4  -6  -1  246.67   20.22
   4  -6   0   58.46   10.23
  -4  -6   0   39.48   24.24
  -4  -6  -1  746.39   89.97
   4   6   1  983.57   50.89
  -4  -6  -2  476.40   65.49
  -4   6  -2  540.90   26.39
   4   6   2  597.50   46.28
   4   6   3  145.30   26.94
  -4   6  -3  115.17   12.98
  -4  -6  -3   95.91   27.88
   4   6   4    6.08   11.89
  -4   6  -4    0.25    2.10
  -4  -6  -4    6.00    6.88
   4   6   5   -1.93    7.88
  -4  -6  -5    9.96    8.46
  -4   6  -5    2.04    2.17
   4   6   6   59.14   22.89
  -4  -6  -6   49.82   18.76
   4   6   7   -6.69   14.42
  -4  -6  -7   10.29    9.63
   4   6   8  115.53   34.01
  -4  -6  -8   77.84   22.42
   4   6   9   23.53   14.31
  -4  -6  -9    5.43    4.56
   4  -7 -12  -17.35   18.93
   4   7 -10  -17.29   17.47
   4   7  -9  160.47   44.59
  -4  -7   8   20.79   10.05
   4   7  -8   54.33   25.67
  -4  -7   7    7.21    8.74
   4   7  -7   32.44   18.45
  -4  -7   6    7.11    8.13
   4   7  -6   14.36   11.83
  -4  -7   5   -2.91    5.79
   4   7  -5    6.86    8.45
  -4  -7   4   68.52   25.08
   4   7  -4   71.71   17.79
  -4  -7   3   13.47   12.00
  -4  -7   2    9.14   16.98
  -4  -7   1   -8.26   12.41
  -4  -7   0   20.37   17.37
  -4  -7  -1   78.05   31.02
  -4  -7  -2  128.30   35.79
  -4  -7  -3   25.18   14.55
  -4  -7  -4  -10.90   13.77
  -4  -7  -5   45.26   20.45
   4   7   5   71.31   22.22
   4   7   6   25.50   15.06
  -4  -7  -6   -3.13    7.15
   4   7   7   46.82   23.02
  -4  -7  -7   47.66   18.98
   4   7   8  -28.12   24.71
  -4  -7  -8    9.14    8.64
  -4  -7  -9    4.97    8.03
  -4  -8   8  243.69   39.40
  -4  -8   7  165.57   34.33
  -4  -8   6   53.41   21.03
  -4  -8   5   72.94   26.10
  -4  -8   4   28.21   15.51
  -4  -8   3   94.29   33.56
  -4  -8   2   18.90   23.30
  -4  -8   1   52.28   38.26
  -4  -8   0  -14.87   20.22
  -4  -8  -1   28.51   21.62
  -4  -8  -2   16.01   15.86
  -4  -8  -3    3.90   11.67
  -4  -8  -4   -3.66    8.18
  -4  -8  -5   -0.30    7.09
  -4  -9   7   20.50   10.36
  -4  -9   6    4.25    4.15
  -4  -9   5   12.22   13.99
  -4  -9   4   94.69   33.15
  -4  -9   3    5.53   10.56
  -4  -9   2   52.03   30.60
  -5   0  15    1.33    8.98
  -5   0  14  -12.50   14.65
  -5   0  13    1.11    9.31
  -5   0  12  202.55   33.20
  -5   0  11   34.66   13.97
  -5   0  10  176.44   25.18
  -5   0   9  237.52   24.97
  -5   0   8  200.97   21.64
   5   0  -7  392.85   28.16
  -5   0   7  382.14   27.29
  -5   0   6   17.27    5.24
   5   0  -6   21.10    6.54
   5   0  -5 4672.61   83.09
  -5   0   5 4517.18   80.70
  -5   0   4   39.85    7.46
  -5   0   3  671.19   29.34
  -5   0   2   26.95    5.69
   5   0  -2   32.20    6.18
   5   0  -2   28.86    5.86
   5   0  -1   79.67    9.56
  -5   0   1   67.01    9.21
  -5   0   0  134.78   13.34
   5   0   0  130.01   12.93
  -5   0  -1   95.78   11.65
   5   0   1  103.28   11.97
   5   0   2 1428.70   47.65
   5   0   3  510.87   30.84
   5   0   4  483.21   37.78
   5   0   5   57.76   14.97
   5   0   6  156.30   27.44
   5   0   7    4.80    6.77
   5   0   8   -1.96   12.47
   5   0   9  156.90   33.86
   5   0  10  156.50   34.45
   5   0  11  398.62   55.29
  -5  -1  15   33.23   12.92
  -5   1  15   91.14   29.71
  -5  -1  14    0.52    7.37
  -5   1  14   -2.86   14.08
  -5   1  13  130.60   29.01
  -5  -1  13  133.84   28.94
  -5  -1  12    7.38    9.25
  -5   1  12   -0.02    3.08
  -5  -1  11   20.47   13.46
  -5   1  11    2.29    6.78
  -5  -1  10   82.48   18.16
  -5   1  10   93.06   18.74
   5   1  -9  195.54   20.29
  -5  -1   9  221.38   24.36
  -5   1   9  234.86   25.29
  -5  -1   8  182.54   20.27
  -5   1   8  177.66   20.20
   5   1  -8  180.04   16.60
  -5  -1   7   65.64   10.61
  -5   1   7   80.17   12.41
   5   1  -7   64.47   11.02
   5  -1  -7   91.10   13.67
   5   1  -7   82.36   10.07
  -5  -1   6   14.18    4.71
  -5   1   6   13.96    4.88
   5   1  -6   18.10    5.68
   5  -1  -6   18.77    5.14
  -5  -1   5    1.68    3.12
  -5   1   5    0.23    1.39
   5   1  -5    5.77    3.33
   5  -1  -5    4.98    3.18
  -5  -1   4  920.88   35.26
  -5   1   4  922.47   35.33
  -5  -1   3   75.23    9.70
  -5   1   3   79.06    9.92
  -5  -1   2   21.29    5.36
  -5   1   2   19.73    5.07
   5   1  -2   24.88    5.43
   5  -1  -2   22.01    5.24
   5   1  -2   21.10    5.03
   5  -1  -2   27.04    5.73
  -5   1   1  188.60   15.25
  -5  -1   1  188.97   15.45
   5  -1  -1  197.99   15.72
   5   1  -1  186.83   14.41
  -5  -1   0   28.51    6.31
   5  -1   0   27.87    6.16
   5   1   0   32.09    6.21
  -5   1   0   25.67    5.92
  -5   1  -1  544.61   28.26
  -5  -1  -1  583.73   29.07
   5  -1   1  590.61   29.74
   5   1   1  561.18   27.24
   5   1   2   35.06   10.56
   5   1   2   33.14    7.25
   5  -1   2   26.70    7.15
   5  -1   3   22.00    5.79
   5   1   3   22.41    5.95
   5   1   4   26.88   11.15
   5  -1   4   14.10    2.82
   5  -1   5  215.64   25.81
   5   1   5  156.36   27.00
   5  -1   6  218.14   29.24
   5   1   6  198.61   35.27
   5   1   7  -14.62   16.72
   5  -1   7   11.81    8.79
   5   1   8    0.58   10.77
   5  -1   8    0.42    5.89
   5   1   9   -3.93    8.42
   5  -1   9   -9.06   11.44
   5   1  10  170.37   33.93
   5  -1  10  100.76   26.68
   5   1  11   -5.25   10.97
   5  -1  11  -25.71   20.93
   5  -1  12  -20.43   18.40
  -5  -2  15  -15.82   17.68
  -5   2  15  -10.49   15.50
  -5  -2  14  543.03   65.73
  -5   2  14  617.79   71.17
  -5  -2  13   14.05   10.99
  -5   2  13   19.50   13.38
  -5  -2  12  152.50   27.97
  -5   2  12  192.96   32.21
  -5   2  11  129.27   24.30
  -5  -2  11  155.08   25.53
  -5  -2  10  376.15   34.32
  -5   2  10  395.13   36.69
   5   2  -9  159.65   21.53
  -5  -2   9  148.77   19.60
  -5   2   9  166.07   21.51
   5   2  -9  158.40   20.03
   5   2  -8    3.27    2.07
   5   2  -8    2.68    3.75
  -5  -2   8    1.01    2.49
  -5   2   8    7.15    5.16
   5   2  -7  519.13   32.84
   5  -2  -7  526.16   33.31
  -5  -2   7  493.48   30.44
  -5   2   7  513.43   31.85
   5   2  -7  494.60   22.50
   5   2  -6   20.75    6.05
  -5  -2   6   19.67    5.96
  -5   2   6   24.80    6.67
   5  -2  -6   22.49    6.87
  -5  -2   5   13.55    4.80
  -5   2   5   15.31    5.02
   5   2  -5    5.76    2.09
   5  -2  -5   13.13    4.48
  -5  -2   4  204.23   16.54
  -5   2   4  216.35   17.06
  -5  -2   3  354.74   20.84
  -5   2   3  356.09   21.23
  -5  -2   2   29.91    5.84
  -5   2   2   34.57    6.50
   5  -2  -2   38.80    6.73
   5  -2  -2   34.20    6.72
   5  -2  -1    0.88    1.39
   5   2  -1   -0.84    1.67
   5   2   0 1106.30   47.82
  -5   2   0 1181.73   39.63
   5   2   0 1133.10   35.60
   5  -2   0 1218.06   42.59
  -5  -2   0 1143.59   38.78
   5   2   1 1304.72   59.45
  -5   2  -1 1324.25   44.41
  -5  -2  -1 1314.35   43.68
   5   2   1 1344.21   41.61
   5  -2   1 1299.48   46.11
   5   2   2  498.85   41.46
  -5   2  -2  454.83   27.49
  -5  -2  -2  486.03   27.78
   5   2   2  450.33   26.07
   5  -2   2  467.63   29.35
   5   2   2  495.45   19.48
   5   2   3   30.42   11.73
   5  -2   3   21.37    6.06
   5   2   4  907.23   72.12
   5  -2   4  856.57   29.79
   5   2   5   60.56   17.85
   5   2   6  460.38   53.63
   5  -2   6  712.97   49.30
   5   2   7  -14.68   11.67
   5  -2   7   10.42    8.21
   5  -2   8  255.79   36.27
   5   2   8  168.81   31.91
   5   2   9    5.45    4.24
   5  -2   9    3.42    4.48
   5   2  10   -2.82    8.20
   5  -2  10  -31.27   20.90
   5   2  11    4.39    8.54
   5  -2  11  -19.18   18.81
   5  -2  12  -12.72   16.54
  -5  -3  15    3.20   16.04
  -5  -3  14  -16.12   13.33
  -5   3  14  -12.64    7.76
  -5  -3  13  109.94   25.59
  -5   3  13  169.35   32.74
  -5  -3  12   -1.51    5.07
  -5   3  12   -3.18    6.98
  -5  -3  11   11.66    2.66
  -5   3  11   15.86    5.42
  -5  -3  10  174.45   23.23
  -5   3  10  153.38   22.71
  -5  -3   9  236.15   24.54
  -5   3   9  268.54   27.23
   5   3  -8  366.80   19.97
  -5  -3   8  288.64   25.13
  -5   3   8  321.95   27.32
   5   3  -7   39.04    8.14
   5  -3  -7   36.72    8.78
   5   3  -7   46.10    7.17
  -5  -3   7   43.73    8.95
  -5   3   7   43.93    9.19
   5   3  -6    4.64    1.63
   5  -3  -6    1.60    1.46
  -5  -3   6    2.47    2.93
  -5   3   6   -0.36    2.20
   5   3  -6   -2.86    1.79
  -5  -3   5    0.38    1.51
  -5   3   5    6.63    3.74
   5   3  -5    1.80    3.06
   5  -3  -5    4.00    1.99
   5  -3  -4  539.83   27.33
  -5  -3   4  529.03   26.31
  -5   3   4  518.48   26.41
  -5  -3   3   16.89    4.71
  -5   3   3   23.34    5.81
   5   3  -3   25.39    9.18
   5   3  -2    7.32    6.42
   5  -3  -2    3.06    2.84
   5  -3  -1  113.65   13.06
   5   3  -1  101.55   10.06
   5   3   0   76.74   20.33
  -5   3   0   73.23   10.24
  -5  -3   0   69.79    9.76
   5   3   0   67.10    8.27
   5   3   0   74.68   10.69
   5  -3   0   58.55    9.68
   5   3   1  601.28   63.34
  -5   3  -1  539.15   28.31
  -5  -3  -1  492.76   26.92
   5   3   1  528.41   25.86
   5   3   1  511.06   25.32
   5  -3   1  520.69   30.51
   5   3   2   -2.50   11.33
   5   3   2    1.36    0.87
   5   3   2    4.99    1.40
   5  -3   2    1.88    1.61
  -5   3  -2    0.67    2.66
  -5  -3  -2    6.68    3.00
   5  -3   3    4.45    2.51
   5   3   3   -9.28   16.53
   5   3   4   16.13    5.81
   5   3   5  247.11   38.31
   5   3   6  135.33   27.07
   5   3   7    2.37    3.34
   5  -3   7   27.15   11.52
   5   3   8   -0.65    6.12
   5  -3   8   18.12   11.46
   5   3   9    3.70    6.38
   5  -3   9   13.34   10.94
   5   3  10  140.63   28.55
   5  -3  10  133.57   31.27
   5  -3  11   -6.18   13.95
   5  -3  12  -19.69   20.49
  -5  -4  14  -13.71   17.68
  -5   4  14   -9.99   17.78
  -5  -4  13  -15.97   14.95
  -5   4  13   -8.24   10.76
  -5  -4  12   64.07   15.33
  -5   4  12   72.90   17.61
  -5  -4  11   -5.14    7.23
  -5   4  11   -1.44    5.25
  -5  -4  10   75.85   15.22
  -5   4  10   82.60   16.24
  -5  -4   9  220.52   24.09
  -5   4   9  253.04   25.92
  -5  -4   8   84.84   13.40
  -5   4   8   87.06   13.68
  -5  -4   7  313.28   23.81
  -5   4   7  303.76   23.63
  -5  -4   6    2.60    2.82
  -5   4   6    3.20    2.93
   5   4  -6   -0.52    1.74
   5  -4  -6   -3.89    5.82
   5   4  -5 2458.29   62.20
   5  -4  -5 2481.85   64.37
  -5  -4   5 2516.77   59.64
  -5   4   5 2487.63   59.97
   5   4  -4    2.40    1.48
  -5  -4   4    1.14    1.88
  -5   4   4   -2.68    2.83
   5   4  -4    4.31    3.03
  -5  -4   4    6.66    7.90
   5  -4  -4    0.38    1.52
   5   4  -3  535.80   38.33
   5  -4  -3  486.82   26.65
  -5   4   3  532.69   26.14
  -5  -4   3  580.63   60.41
   5   4  -3  587.27   31.42
   5   4  -2   11.50    5.31
   5   4  -2   27.51    8.03
  -5  -4   2   21.54   13.80
   5  -4  -2   24.59    6.23
   5   4  -2   21.95    4.71
   5   4  -1   -6.92   11.23
  -5  -4   1   10.43    9.15
   5   4  -1    1.28    1.86
   5  -4  -1    3.02    2.71
   5   4  -1    4.60    1.92
   5   4   0   86.69   25.02
  -5  -4   0  101.05   29.17
   5   4   0  120.34   14.61
   5   4   0  112.40   10.83
   5  -4   0  115.71   14.85
   5   4   1   53.81    9.61
   5   4   1   70.85   26.01
  -5   4  -1   66.57   10.00
  -5  -4  -1   49.65    8.84
  -5  -4  -1   51.17   18.61
   5   4   1   53.95    7.96
   5  -4   1   54.61   10.27
  -5   4  -2  379.91   25.18
  -5  -4  -2  393.54   25.35
  -5  -4  -2  277.39   40.93
   5  -4   2  394.30   29.36
   5   4   2  391.63   56.37
  -5   4  -3  138.00   16.22
  -5  -4  -3  172.38   17.86
  -5  -4  -3  143.99   28.81
   5   4   4  128.96   28.51
  -5  -4  -4  123.22   25.70
   5   4   5    5.37    9.56
  -5  -4  -5   12.48    8.54
   5   4   6  110.16   25.08
   5   4   7   14.39   13.11
   5   4   8   13.07   10.19
   5  -4   8    6.73    8.34
   5   4   9  113.91   27.07
   5  -4   9  137.50   27.34
   5   4  10  178.44   33.50
   5  -4  10  187.49   35.97
   5  -4  11  231.13   46.31
  -5  -5  14  -10.11   14.23
  -5   5  14  -17.14   15.62
  -5  -5  13   14.94    5.02
  -5   5  13   26.77    7.80
  -5  -5  12  -11.05    8.86
  -5   5  12  -15.29   11.10
   5   5 -12   14.76   11.80
  -5  -5  11   -1.88    5.19
  -5   5  11   -5.50    7.47
   5   5 -11   15.40   12.97
   5   5 -10   17.15   12.85
  -5   5  10    5.14    6.20
  -5  -5  10   18.04    6.73
  -5  -5   9   48.68   11.05
  -5   5   9   65.57   12.73
  -5  -5   8   55.24   10.31
  -5   5   8   71.91   12.80
   5   5  -8   52.38   21.37
  -5  -5   7    5.93    4.29
  -5   5   7    2.18    2.56
   5   5  -7   -8.45   11.87
  -5  -5   6    3.82    3.22
  -5   5   6    7.91    2.75
   5   5  -6    1.89    5.36
  -5  -5   6    9.99    8.81
  -5  -5   5    2.53    3.14
  -5   5   5    2.05    1.73
  -5  -5   5    4.01    5.91
   5   5  -5   -3.22    6.88
   5   5  -5    7.06    2.99
   5  -5  -5   -0.06    2.96
   5   5  -4  566.96   28.11
   5  -5  -4  600.70   30.11
  -5  -5   4  692.71   66.93
  -5  -5   4  609.74   27.91
   5  -5  -4  581.53   29.79
  -5   5   4  572.51   27.46
   5   5  -4  621.18   45.85
   5   5  -3   76.15    9.81
   5  -5  -3   77.93   10.22
  -5  -5   3   79.73   26.33
   5   5  -3   79.43   15.59
   5  -5  -3   65.78   10.35
  -5  -5   2   89.82   31.46
   5   5  -2   49.98    7.74
   5   5  -2   71.99   13.45
   5   5  -2   62.56    7.13
   5  -5  -2   61.10    9.79
   5  -5  -2   64.58    9.08
   5   5  -2   69.10   10.02
   5   5  -1    9.97    6.88
   5  -5  -1    2.00    2.00
  -5  -5   1   15.76   23.54
   5   5  -1   10.57    5.99
   5   5  -1    5.81    3.04
   5  -5  -1    8.11    4.70
  -5  -5   0  115.51   35.42
   5   5   0  129.80   16.82
   5   5   0  132.26   10.75
   5  -5   0  138.31   16.56
   5   5   0  144.25   23.24
   5  -5   1  390.72   29.39
  -5   5  -1  412.44   25.12
  -5  -5  -1  438.07   25.29
   5   5   1  390.68   45.15
   5   5   2   -1.11    4.90
  -5   5  -2   -2.62    1.85
  -5  -5  -2   -0.46    2.07
  -5  -5  -2   -3.54    3.84
   5   5   3  -12.45   14.71
  -5   5  -3    1.51    3.24
  -5  -5  -3    5.21    4.22
  -5  -5  -3   -5.42    6.34
   5   5   4    5.82    8.88
  -5  -5  -4    6.57    8.65
  -5   5  -4    4.27    2.81
  -5  -5  -4    5.91    2.74
   5   5   5  227.48   43.40
  -5  -5  -5  124.45   27.27
   5   5   6   64.87   22.40
  -5  -5  -6   40.00   14.72
   5   5   7   34.11   18.26
  -5  -5  -7    7.11    3.60
   5   5   8   14.14   12.45
   5  -5   8   14.76    9.51
   5   5   9   44.76   17.96
   5  -5   9   38.38   14.20
  -5   6  12   72.93   18.08
   5   6 -12   49.84   19.38
  -5   6  11   65.28   16.19
   5   6 -11   40.72   18.13
  -5   6  10  129.41   19.91
   5   6 -10   93.88   28.51
  -5   6   9   80.54   14.77
   5   6  -9   88.66   30.50
  -5   6   8    7.14    4.90
   5   6  -8   11.16    9.39
  -5  -6   7   89.12   21.29
   5   6  -7  145.87   32.26
  -5   6   7  109.91   13.87
  -5   6   6    6.43    2.38
  -5  -6   6   15.68    9.66
  -5   6   5    1.95    1.74
  -5  -6   5   14.23   12.24
   5   6  -5    7.17    8.21
   5  -6  -5    2.09    2.11
  -5  -6   4    9.03    5.29
   5   6  -4   16.30    9.28
   5  -6  -4    6.04    3.64
   5   6  -4    8.26    3.76
   5  -6  -4    8.20    4.05
  -5  -6   3   52.28   19.20
   5   6  -3   36.21    6.72
   5   6  -3   61.55   14.95
   5  -6  -3   35.71    7.01
   5  -6  -3   35.42    7.69
   5   6  -2    1.60    2.42
   5  -6  -2    2.43    2.69
  -5  -6   2   -4.03   13.37
   5   6  -2    8.20    6.52
   5  -6  -2    2.08    3.30
  -5  -6   1   75.99   40.96
   5  -6  -1   24.02    6.65
  -5  -6   0  355.91   66.21
   5  -6   0  414.75   30.13
   5   6   0  465.12   34.25
  -5  -6  -1  252.39   50.35
   5   6   1  377.73   36.58
  -5  -6  -2  277.98   49.33
  -5   6  -2  325.26   22.93
   5   6   2  344.91   40.67
   5   6   3    1.81    4.24
  -5   6  -3    3.18    3.18
  -5  -6  -3    5.79    9.33
  -5   6  -4  386.26   28.07
  -5  -6  -4  351.74   51.57
   5   6   4  318.85   51.88
  -5   6  -5    2.38    3.11
  -5  -6  -5    7.36    5.90
  -5   6  -6  212.95   24.25
  -5  -6  -6  225.15   38.89
   5   6   7    5.13   11.58
  -5  -6  -7    1.81    6.34
   5   6   8   18.28   11.73
  -5  -6  -8   30.28   14.40
   5   7  -9   94.28   34.43
  -5  -7   8  134.60   26.72
   5   7  -8  182.56   42.33
  -5  -7   7    4.71    8.28
   5   7  -7   16.17   13.21
   5   7  -6   16.25   11.77
  -5  -7   6    5.48    8.38
  -5  -7   5   -8.66    9.74
   5   7  -5    6.28    9.27
  -5  -7   4  103.22   32.21
   5   7  -4  104.00   20.96
  -5  -7   3    3.74    5.74
  -5  -7   2   22.87   15.97
  -5  -7   1   29.04   26.66
  -5  -7   0   -5.45   13.73
  -5  -7  -1  107.63   35.77
   5   7   2    5.09    6.29
  -5  -7  -2    5.65   11.10
   5   7   3   23.73   13.14
  -5  -7  -3   21.97   16.99
   5   7   4   12.89   12.03
  -5  -7  -4    7.50    8.35
   5   7   5  127.17   31.58
  -5  -7  -5  127.11   32.83
   5   7   6  -14.30   16.54
  -5  -7  -6   13.22   13.76
   5   7   7    3.21   10.29
  -5  -7  -7   18.47   12.92
  -5  -8   8   12.30    9.92
  -5  -8   7   84.26   24.12
  -5  -8   6   11.10   12.59
  -5  -8   5  476.12   66.84
  -5  -8   4   -4.78    4.54
  -5  -8   3  151.97   45.73
  -5  -8   2    7.79   19.91
  -5  -8   1  -17.65    8.99
  -5  -8   0   22.94   26.00
  -5  -8  -1    4.09    6.02
  -5  -8  -2   26.30   17.72
  -5  -8  -3   10.30   13.19
  -6   0  15   -0.23   10.96
  -6   0  14  -18.03   20.52
  -6   0  13   16.79    7.52
  -6   0  12   90.63   19.55
  -6   0  11   60.06   14.71
  -6   0  10   11.88    5.22
   6   0  -9    5.06    3.19
  -6   0   9   -2.16    4.09
  -6   0   8    5.53    4.21
   6   0  -8    3.49    2.52
  -6   0   7   -1.33    2.60
   6   0  -7   -1.58    1.78
   6   0  -6  217.57   20.07
  -6   0   6  205.37   19.19
  -6   0   5 1576.63   51.42
  -6   0   4 1921.20   55.27
  -6   0   3  738.97   33.49
   6   0  -2 1090.84   39.41
  -6   0   1  485.81   27.20
   6   0  -1  477.67   26.38
  -6   0   0 2017.58   56.51
   6   0   0 2009.51   55.74
  -6   0  -1   55.35    9.72
   6   0   1   54.52    9.55
   6   0   2    0.51    2.59
  -6   0  -2   -0.08    2.79
   6   0   3   30.40    8.29
   6   0   4   27.08   11.22
   6   0   5    9.45   10.49
   6   0   6   74.07   20.03
   6   0   7  150.18   30.71
   6   0   8   42.14   16.00
   6   0   9  100.07   26.04
   6   0  10   -9.12   19.92
  -6  -1  15   53.42   16.53
  -6   1  15  100.85   28.47
  -6  -1  14   -3.17   11.31
  -6   1  14   -1.68   12.29
  -6  -1  13   -5.96    7.80
  -6   1  13    1.26    8.11
  -6  -1  12   -4.48    6.43
  -6   1  12    1.84    6.47
  -6  -1  11   30.47   10.74
  -6   1  11   23.86    9.35
  -6  -1  10  293.04   30.17
  -6   1  10  317.93   31.92
  -6  -1   9    0.10    2.16
  -6   1   9    1.22    2.53
  -6  -1   8   41.06    9.92
  -6   1   8   41.29    9.34
   6   1  -8   44.90   10.33
   6  -1  -8   32.77    8.72
   6   1  -7  114.71   15.57
   6  -1  -7  127.00   16.44
  -6  -1   7   96.92   13.89
  -6   1   7  104.71   14.47
   6   1  -6  576.64   32.72
   6  -1  -6  549.13   31.82
  -6  -1   6  551.05   31.25
  -6   1   6  560.56   31.76
  -6  -1   5  268.47   21.24
  -6   1   5  274.11   21.50
  -6  -1   4   56.38    9.59
  -6   1   4   53.29    9.34
  -6  -1   3   -0.83    1.92
  -6   1   3    1.06    1.46
   6  -1  -2    8.72    3.79
  -6   1   1 1763.28   52.10
  -6  -1   1 1747.20   51.63
   6  -1  -1 1762.28   52.62
   6   1  -1 1799.64   49.88
  -6   1   0   85.80   11.98
  -6  -1   0  103.36   13.14
   6  -1   0   89.62   12.28
   6   1   0   89.03   11.43
  -6   1  -1  204.82   19.07
  -6  -1  -1  210.08   18.97
   6   1   1  217.80   18.73
   6  -1   1  202.53   19.43
   6   1   2   11.48    5.22
   6  -1   2   10.02    5.36
  -6   1  -2   10.80    4.86
  -6  -1  -2    3.19    1.84
   6   1   3  100.62   18.90
   6   1   3   98.43    5.80
   6   1   3   86.15   13.70
   6  -1   3   87.06   13.89
   6   1   4  217.92   29.83
   6  -1   4  231.74   12.23
   6   1   5  525.82   51.88
   6  -1   5  555.94   44.13
   6   1   6    8.79    9.20
   6  -1   6   16.71   11.75
   6   1   7   -5.49    9.25
   6  -1   7   11.31   10.67
   6   1   8  -11.22   18.86
   6  -1   8   21.75   13.84
   6   1   9   -1.43   13.01
   6  -1   9   46.34   20.56
   6   1  10   90.54   26.09
   6  -1  10   76.79   24.03
   6  -1  11  -21.88   17.51
  -6  -2  15  -24.27   21.87
  -6   2  15  -14.45   21.08
  -6  -2  14   92.11   23.65
  -6   2  14   81.08   21.30
  -6  -2  13   42.50   13.42
  -6   2  13   49.53   13.48
  -6  -2  12   33.14   10.83
  -6   2  12   65.52   16.62
  -6  -2  11  480.10   42.05
  -6   2  11  475.24   42.48
  -6  -2  10   63.15   13.64
  -6   2  10   81.04   16.02
  -6  -2   9  864.52   47.76
  -6   2   9  898.45   49.47
   6   2  -8    2.63    1.84
  -6  -2   8    3.74    3.76
  -6   2   8    5.05    3.72
   6   2  -8    0.93    3.28
   6  -2  -8    2.59    2.82
  -6  -2   7    6.72    4.50
  -6   2   7    6.43    4.28
   6   2  -7    2.15    3.35
   6  -2  -7    8.67    4.47
  -6  -2   6   20.33    6.35
  -6   2   6   23.31    6.82
   6   2  -6   16.75    5.48
   6  -2  -6   15.91    5.83
  -6  -2   5   -1.44    1.96
  -6   2   5   -0.70    1.78
  -6  -2   4    9.00    4.04
  -6   2   4   14.19    4.40
  -6  -2   3  331.44   22.67
  -6   2   3  353.19   23.46
   6  -2  -2  364.78   24.22
   6   2  -2  366.16   21.65
   6  -2  -1    0.29    2.42
   6   2  -1    2.05    1.26
  -6   2   0  327.10   23.12
  -6  -2   0  303.68   22.08
   6  -2   0  311.91   23.50
   6   2   0  305.81   20.70
   6   2   1   50.55   12.96
  -6   2  -1   24.76    6.58
  -6  -2  -1   40.13    8.37
   6   2   1   32.37    7.35
   6  -2   1   42.84    8.77
   6   2   2  294.65   32.42
  -6   2  -2  261.61   22.65
  -6  -2  -2  266.85   22.41
   6   2   2  279.66   15.49
   6   2   2  268.41   21.84
   6  -2   2  268.91   23.75
   6   2   3    1.74    2.78
   6   2   3   -1.88    2.74
   6  -2   3    7.57    3.27
   6   2   4 1635.56   96.17
   6  -2   4 1570.93   41.39
   6   2   5  424.72   55.30
   6  -2   6  309.97   34.42
   6   2   6  226.59   41.19
   6   2   7   -0.83   17.39
   6  -2   7   83.53   20.66
   6   2   8    8.20    9.39
   6  -2   8   75.29   21.38
   6   2   9  121.67   29.79
   6  -2   9  150.07   33.45
   6   2  10  -15.93   12.72
   6  -2  10  -21.91   20.26
   6  -2  11   -5.68   16.49
  -6  -3  15   19.13   10.68
  -6  -3  14   -2.96   11.69
  -6   3  14    5.00    6.98
  -6  -3  13   -2.31    3.34
  -6   3  13   -8.78   10.87
  -6  -3  12    5.26    3.62
  -6   3  12    8.13    7.46
  -6  -3  11   22.03    8.86
  -6   3  11   21.50    8.22
  -6  -3  10  356.21   32.79
  -6   3  10  336.56   32.55
  -6  -3   9   -0.99    4.42
  -6   3   9    6.29    5.07
   6   3  -8   -7.54    6.12
   6  -3  -8   -3.95    5.99
  -6  -3   8   -5.03    3.81
  -6   3   8    4.49    3.95
  -6  -3   7   77.64   12.67
  -6   3   7   79.40   12.36
   6   3  -7   68.99   11.71
   6  -3  -7   74.31   12.51
   6   3  -7   84.06    7.67
   6   3  -6  565.38   32.79
   6  -3  -6  532.53   32.27
  -6  -3   6  580.87   32.29
  -6   3   6  541.90   31.40
   6   3  -5  184.77   17.87
   6  -3  -5  187.94   18.07
  -6   3   5  193.32   17.98
  -6  -3   5  199.63   18.16
  -6  -3   4   47.28    8.76
  -6   3   4   51.88    9.07
  -6  -3   3    7.71    3.34
  -6   3   3    8.49    4.09
   6   3  -3   16.04    7.40
   6  -3  -3    7.18    2.58
   6  -3  -2   24.51    6.70
   6   3  -2   21.44    5.34
   6   3  -1  762.08   51.53
   6  -3  -1  729.42   36.19
   6   3  -1  718.42   30.09
   6   3   0   67.34   17.05
   6   3   0   59.50    9.67
  -6   3   0   54.00    9.68
   6  -3   0   54.44   10.47
   6   3   0   42.15    7.42
  -6  -3   0   53.17    9.80
  -6  -3  -1   40.81    8.33
   6   3   1   30.21   12.09
   6   3   1   38.32    7.42
   6   3   1   38.69    7.91
   6  -3   1   33.89    9.32
  -6   3  -1   44.50    9.06
  -6   3  -2    0.75    2.32
  -6  -3  -2    5.97    3.32
   6   3   2    2.23    7.11
   6   3   2    5.60    3.06
   6   3   2    1.28    1.92
   6  -3   2    5.81    4.43
   6   3   3   12.22    8.87
   6  -3   3   25.82    7.45
  -6   3  -3   26.25    7.47
  -6  -3  -3   26.06    7.89
   6   3   4  116.02   25.90
   6   3   5  272.28   41.42
   6   3   6   -1.29    5.40
   6   3   7   -3.75    8.79
   6  -3   7   19.20   11.96
   6   3   8   33.87   13.87
   6  -3   8   31.09   13.27
   6   3   9    4.72    6.33
   6  -3   9   23.91   14.34
   6  -3  10   82.89   26.00
  -6  -4  14   -2.75    6.33
  -6   4  14   -9.45   13.46
  -6  -4  13   11.58    6.71
  -6   4  13   -2.75    9.66
  -6  -4  12   58.16   14.93
  -6   4  12   59.53   15.88
  -6   4  11   47.35   13.87
  -6  -4  11   24.00    8.71
  -6  -4  10   -3.59    5.69
  -6   4  10   -2.89    4.13
  -6  -4   9   -1.86    1.70
  -6   4   9    1.18    3.67
  -6  -4   8   11.07    6.34
  -6   4   8    4.34    2.69
  -6  -4   7    2.09    1.97
  -6   4   7    4.37    2.44
   6   4  -7   -1.52    2.95
   6  -4  -7    2.89    1.85
  -6  -4   6   62.16   10.35
  -6   4   6   63.08   10.80
   6   4  -6   57.42   10.62
   6  -4  -6   74.35   12.35
   6   4  -5  874.26   38.86
   6  -4  -5  871.62   39.47
  -6  -4   5  879.82   37.73
  -6   4   5  841.51   37.49
   6   4  -5  937.50   28.93
  -6  -4   4  777.05   34.74
  -6   4   4  733.88   34.15
   6  -4  -4  728.65   35.03
   6   4  -4  704.92   46.33
   6   4  -3  209.66   32.49
   6  -4  -3  301.84   22.89
   6   4  -2  426.80   31.96
   6  -4  -2  430.28   28.15
   6   4  -2  449.36   22.98
   6   4  -1  132.50   33.35
   6   4  -1  171.82   18.69
   6  -4  -1  176.00   18.44
   6   4  -1  176.74   14.73
   6   4   0  864.01   88.69
   6   4   0  847.49   39.92
   6   4   0  913.29   35.33
   6  -4   0  907.30   44.03
   6   4   1    7.11    5.41
   6   4   1   32.43    7.22
  -6   4  -1   34.80    8.64
   6   4   1   28.89    6.93
   6  -4   1   22.02    7.68
  -6  -4  -1   29.72    7.54
  -6   4  -2   29.22    7.40
   6  -4   2   24.21    7.13
  -6  -4  -2   34.07    7.92
  -6   4  -3   11.83    5.03
  -6  -4  -3    7.95    4.16
   6   4   3    4.07    2.88
   6   4   4    3.26    5.09
  -6   4  -4    0.15    2.51
  -6  -4  -4   -2.28    3.74
   6   4   5    8.54    6.46
   6   4   6   44.12   15.69
   6   4   7   60.42   18.92
   6   4   8   -2.02    3.52
   6  -4   8   16.82   11.34
   6   4   9   75.65   22.79
   6  -4   9  107.54   25.65
   6  -4  10   17.02   10.21
  -6  -5  14    5.82    5.12
  -6   5  14   22.22   10.42
  -6  -5  13   11.49   10.37
  -6   5  13   -9.44    8.27
   6   5 -13   25.43   14.11
  -6  -5  12   -5.71    5.76
  -6   5  12    5.05    3.76
   6   5 -12   10.75   11.14
  -6  -5  11    6.70    4.33
  -6   5  11   19.93    7.68
   6   5 -11   28.13   16.52
  -6  -5  10   93.34   17.03
  -6   5  10   94.04   16.84
  -6  -5   9   10.02    5.51
  -6   5   9    5.93    3.90
  -6  -5   8   61.63   11.75
  -6   5   8   71.95   12.64
   6   5  -8   51.48   17.82
  -6  -5   7   -0.86    1.67
  -6   5   7    2.23    2.77
   6   5  -7   -4.70   11.12
   6   5  -6   92.58   13.50
   6  -5  -6   96.58   14.45
   6   5  -6   76.99   19.84
  -6  -5   6   98.66   13.40
  -6   5   6  103.00   13.56
  -6  -5   5   59.03    9.51
  -6   5   5   50.66    9.11
   6   5  -5   69.01   17.75
   6   5  -5   57.70   10.19
   6  -5  -5   43.21    8.95
   6  -5  -5   43.60    8.70
   6   5  -4   24.10    6.00
   6  -5  -4   30.93    7.42
   6   5  -4   24.41    9.10
   6  -5  -4   24.85    7.48
   6   5  -3    9.85    5.02
  -6  -5   3   15.68   15.18
   6   5  -3    9.15    6.40
   6  -5  -3    0.27    1.24
   6   5  -3    3.89    2.56
   6   5  -2    7.69    6.31
   6   5  -2    5.68    4.83
   6  -5  -2    1.59    3.20
   6   5  -2    1.59    2.11
  -6  -5   2    7.45   15.00
   6   5  -1  517.46   35.24
   6   5  -1  609.74   26.47
   6  -5  -1  560.19   34.60
   6   5  -1  534.80   46.99
   6   5   0   25.57   13.25
  -6  -5   0   15.11    8.46
   6   5   0   32.53    8.85
   6   5   0   31.65    6.31
   6  -5   0   25.65    9.05
   6   5   1   77.18   24.51
  -6  -5  -1   65.48   23.86
   6  -5   1   72.04   13.77
  -6   5  -1   78.27   12.46
   6   5   2   -8.95   10.35
  -6  -5  -2    1.22    5.11
  -6   5  -2    1.48    1.72
  -6  -5  -2    0.34    2.38
   6  -5   2   -0.98    2.23
   6   5   3   31.88   21.97
  -6  -5  -3   28.84   13.20
  -6   5  -3   18.30    7.06
  -6  -5  -3   27.27    7.52
  -6   5  -4   75.96   13.51
   6   5   4   83.13   26.31
  -6  -5  -4   75.35   13.70
  -6  -5  -4   71.39   21.28
  -6   5  -5  155.55   20.50
  -6  -5  -5  148.53   20.62
   6   5   5  157.28   33.25
   6   5   6    4.64    6.27
   6   5   7   14.65   11.52
   6   5   8   27.62   15.58
   6  -5   8   19.14   10.16
   6  -5   9    8.47    6.50
  -6   6  12   39.43   14.21
   6   6 -11  170.65   36.98
  -6   6  11  232.63   28.94
  -6   6  10   59.22   13.61
   6   6 -10   11.86    7.55
   6   6  -9  282.21   58.78
  -6   6   9  287.76   27.20
  -6   6   8   -1.36    3.35
   6   6  -8   -8.68   15.24
  -6   6   7   -4.66    3.64
   6   6  -7   -7.09   12.55
  -6   6   6   -1.71    2.45
   6   6  -6   -3.52    6.94
   6  -6  -6    1.21    1.97
  -6   6   5    1.12    1.15
  -6  -6   5    4.67    3.29
   6   6  -5    5.53    6.18
   6  -6  -5    1.52    2.41
   6   6  -5    0.80    2.34
   6  -6  -5    5.71    3.51
  -6  -6   4    8.34    9.71
   6   6  -4   -2.59    4.95
   6   6  -4    3.09    1.85
   6  -6  -4    0.74    2.82
   6  -6  -4    0.84    2.64
   6   6  -3  113.55   12.97
   6  -6  -3  123.19   14.03
  -6  -6   3  141.48   39.92
   6   6  -3  119.92   19.80
   6  -6  -3  102.83   14.38
  -6  -6   2  169.95   48.12
   6   6  -2  109.82   18.21
   6  -6  -2  114.45   15.67
   6   6  -1   -1.67    2.98
   6   6  -1    3.56    5.16
  -6  -6   1    4.33   14.50
   6  -6  -1   -2.42    1.70
   6   6   0  105.06   19.31
  -6  -6   0   68.87   28.63
   6  -6   0   68.64   12.90
   6   6   1   19.63   10.69
  -6  -6  -1   19.22   13.68
   6  -6   1    1.06    3.29
   6   6   2   45.81   19.86
  -6   6  -2   50.65    9.82
  -6  -6  -2   27.47   13.80
   6   6   3    6.08    8.53
  -6  -6  -3    3.98    6.87
  -6   6  -3    6.50    4.84
  -6   6  -4  416.96   31.69
  -6  -6  -4  334.33   49.27
   6   6   4  425.31   67.29
  -6   6  -5  169.28   21.48
  -6  -6  -5  144.14   32.01
   6   6   6  107.76   31.81
   6   6   7   46.34   20.85
   6   7  -9   25.96   23.03
   6   7  -8   68.48   27.22
   6   7  -7   13.42   10.35
  -6  -7   6  185.01   36.20
   6   7  -6  207.15   34.52
  -6  -7   5   60.79   25.30
   6   7  -5   49.01   16.59
  -6  -7   4   42.72   18.45
   6   7  -4   35.56   13.58
  -6  -7   3    9.95   14.88
   6   7  -3    8.58    7.57
  -6  -7   2    5.69   14.88
  -6  -7   1  148.72   61.48
  -6  -7   0   -4.12    4.86
   6  -7   0    2.40    2.87
  -6  -7  -1   -0.34   10.88
   6   7   2   20.01   12.93
  -6  -7  -2  -14.82   16.76
   6   7   3   31.60   16.05
  -6  -7  -3   -2.54   12.60
   6   7   4   35.65   16.82
  -6  -7  -4   40.66   19.39
   6   7   5   58.31   22.74
  -6  -7  -5   69.50   24.20
   6   7   6   -1.05    9.92
  -6  -8   6   18.03   11.36
   6   8  -6   23.63   14.05
  -6  -8   5  204.80   45.02
   6   8  -5  258.43   36.79
  -6  -8   4  126.26   39.38
  -6  -8   3   86.00   36.19
  -6  -8   2   65.73   34.60
  -6  -8   1   80.88   46.59
  -6  -8   0  107.65   44.14
  -6  -8  -1   26.99   22.44
  -7   0  15  103.56   28.06
  -7   0  14  -21.19   14.95
  -7   0  13    6.26    5.31
  -7   0  12    0.04    3.62
  -7   0  11   65.57   15.22
  -7   0  10   52.80   13.26
   7   0  -9  441.03   35.59
  -7   0   9  436.20   34.59
  -7   0   8   28.57    8.58
   7   0  -8   32.03    9.68
  -7   0   7    2.51    3.12
   7   0  -7    5.62    3.77
  -7   0   6   42.59    9.60
   7   0  -6   52.32   10.48
  -7   0   5  280.41   23.44
  -7   0   4   12.13    3.44
  -7   0   3   27.55    7.26
   7   0  -2 2033.33   58.81
  -7   0   1    3.89    3.13
   7   0  -1    3.33    2.73
  -7   0   0 1083.37   45.13
   7   0   0 1006.27   43.04
  -7   0  -1    5.76    4.11
   7   0   1   15.89    6.33
  -7   0  -2    6.29    3.20
   7   0   2    6.44    4.51
  -7   0  -3  249.29   24.98
   7   0   3  253.24   25.06
   7   0   4   48.31   14.81
   7   0   5   63.02   19.14
   7   0   6  176.32   31.33
   7   0   7  171.95   34.19
   7   0   8   41.55   18.43
   7   0   9    5.57    5.91
  -7  -1  14    4.73    6.73
  -7   1  14   24.88   10.25
  -7  -1  13   -8.82    8.66
  -7   1  13   10.46    4.15
  -7  -1  12   95.46   19.17
  -7   1  12   78.26   18.35
  -7  -1  11    4.17    3.80
  -7   1  11   -1.41    4.44
  -7  -1  10  258.82   28.15
  -7   1  10  271.55   29.24
  -7  -1   9   -0.77    1.86
  -7   1   9    1.62    4.10
   7   1  -9   -3.39    4.57
   7  -1  -9    3.27    2.25
  -7  -1   8   17.72    7.81
  -7   1   8   20.86    7.44
   7   1  -8   21.57    7.55
   7  -1  -8   27.52    8.70
  -7  -1   7    6.44    5.06
  -7   1   7    8.20    5.16
   7   1  -7    6.66    3.38
   7  -1  -7    8.42    4.60
   7   1  -6  108.70   15.05
   7  -1  -6  114.91   15.50
  -7  -1   6  107.59   14.70
  -7   1   6  106.94   14.59
  -7  -1   5  208.30   19.94
  -7   1   5  217.80   20.79
  -7  -1   4    7.69    4.58
  -7   1   4   14.61    5.44
  -7  -1   3    0.98    2.96
  -7   1   3    8.26    4.36
   7  -1  -2   61.25   10.53
   7   1  -2   58.58   10.00
   7  -1  -1  167.83   17.90
   7   1  -1  161.21   16.45
  -7   1   1  165.04   17.54
  -7  -1   1  188.12   18.84
  -7   1   0   83.14   12.81
  -7  -1   0   82.83   12.53
   7  -1   0   81.96   12.52
   7   1   0   75.46   11.22
  -7   1  -1    7.75    5.13
   7   1   1    6.56    4.23
   7  -1   1   10.30    5.27
  -7  -1  -1    9.00    5.48
  -7   1  -2    8.88    5.73
  -7  -1  -2   -0.17    1.88
   7   1   2    2.92    3.11
   7  -1   2    1.34    2.31
   7   1   3   72.94   16.89
   7   1   3   77.66   14.05
   7  -1   3   58.08   12.20
  -7   1  -3   46.82   11.20
  -7  -1  -3   71.46   12.88
   7   1   4  170.01   27.79
   7   1   5   23.57   12.35
   7  -1   5   35.68   13.78
   7   1   6    1.67   10.28
   7  -1   6   14.63   11.45
   7   1   7   -5.01   10.94
   7  -1   7   11.42    9.82
   7   1   8  115.66   32.22
   7  -1   8  117.75   30.20
   7   1   9  -29.38   22.74
   7  -1   9   42.29   18.37
  -7  -2  14   -0.32    6.95
  -7   2  14   14.09    8.50
  -7  -2  13   -8.06    3.20
  -7   2  13   16.45    8.11
  -7  -2  12    0.82    4.05
  -7   2  12   -2.83    4.24
  -7  -2  11  863.14   55.04
  -7   2  11  878.05   57.12
  -7  -2  10   -0.57    2.72
  -7   2  10    1.17    3.36
   7   2  -9  297.78   29.25
   7  -2  -9  312.57   30.08
  -7  -2   9  261.15   26.35
  -7   2   9  293.68   28.26
   7   2  -8  202.30   22.80
   7  -2  -8  199.70   22.57
  -7  -2   8  198.34   21.60
  -7   2   8  224.22   23.31
   7   2  -8  196.04   15.91
   7   2  -7  794.46   42.54
   7  -2  -7  757.01   41.58
  -7  -2   7  714.88   39.13
  -7   2   7  716.96   39.65
   7   2  -6  551.84   33.71
   7  -2  -6  504.90   32.03
  -7  -2   6  525.44   32.57
  -7   2   6  488.28   31.42
  -7  -2   5  263.38   22.38
  -7   2   5  303.71   24.24
  -7  -2   4  269.21   22.36
  -7   2   4  247.97   21.62
   7  -2  -3  174.26   17.79
   7  -2  -2   13.54    5.08
   7   2  -2   17.28    5.72
   7  -2  -1   22.84    6.43
   7   2  -1   17.44    5.13
  -7   2   0  190.78   19.06
  -7  -2   0  168.05   18.17
   7  -2   0  179.55   19.55
   7   2   0  166.47   17.04
   7   2   1  149.41   22.18
  -7   2  -1  132.93   16.85
  -7  -2  -1  119.96   15.36
   7   2   1  109.89   14.62
   7  -2   1  146.50   18.36
   7   2   2  268.51   32.26
  -7   2  -2  194.13   21.15
  -7  -2  -2  233.10   22.97
   7   2   2  251.07   15.52
   7   2   2  250.08   22.97
   7  -2   2  241.46   24.56
  -7   2  -3  148.13   19.38
  -7  -2  -3  139.19   18.73
   7   2   3  147.80   26.65
   7   2   3  139.93   18.50
   7  -2   3  166.45   20.82
   7   2   4  306.45   42.27
  -7   2  -4  235.21   25.87
  -7  -2  -4  267.79   27.49
   7   2   5  155.46   32.61
   7   2   6  -13.99   19.97
   7  -2   6   18.30   10.60
   7  -2   7  190.99   32.26
   7   2   7  134.98   32.06
   7   2   8   -8.92   14.93
   7  -2   8   33.59   15.82
   7  -2   9  360.45   53.77
   7   2   9  333.99   52.68
  -7  -3  14    7.24    7.15
  -7   3  14   -2.25    7.89
  -7  -3  13    9.76    8.89
  -7   3  13   -3.59    8.37
  -7  -3  12   20.92   10.21
  -7   3  12   29.20   10.72
  -7  -3  11    7.83    7.94
  -7   3  11    5.72    6.53
  -7  -3  10  183.21   23.26
  -7   3  10  176.81   23.57
   7   3  -9    8.48    4.46
   7  -3  -9    3.72    2.25
  -7  -3   9    3.72    4.92
  -7   3   9    6.16    4.57
  -7  -3   8   49.85   11.06
  -7   3   8   60.34   11.94
   7   3  -8   37.70    9.67
   7  -3  -8   48.64   11.38
  -7  -3   7   29.86    8.42
  -7   3   7   34.46    9.11
   7   3  -7   30.30    8.62
   7  -3  -7   35.09    9.15
   7   3  -6  192.03   20.19
   7  -3  -6  175.23   19.25
  -7  -3   6  217.38   20.86
  -7   3   6  196.04   20.03
  -7  -3   5  348.73   25.50
  -7   3   5  347.82   25.84
  -7  -3   4   17.57    5.97
  -7   3   4   28.81    7.08
   7  -3  -3   15.58    4.88
   7   3  -2   62.87   14.33
   7  -3  -2   46.35    9.64
   7   3  -2   44.19    8.64
   7   3  -1  224.51   27.80
   7  -3  -1  193.88   20.43
   7   3  -1  191.11   17.35
  -7   3   0   48.21    9.89
  -7  -3   0   40.39    8.97
   7   3   0   72.81   18.10
   7  -3   0   50.45   11.20
   7   3   0   50.56    9.58
   7   3   1    4.46    3.82
  -7   3  -1    7.73    5.05
  -7  -3  -1    5.64    4.44
   7   3   1    6.15    4.33
   7   3   1   -1.73    1.55
   7  -3   1    4.81    4.83
   7   3   2    0.12    6.29
  -7   3  -2   10.08    5.71
   7   3   2    8.97    3.54
  -7  -3  -2    6.79    3.66
   7   3   2    7.54    4.66
   7  -3   2    9.24    6.27
  -7   3  -3   57.03   11.93
  -7  -3  -3   63.37   12.49
   7   3   3   59.38   21.78
   7  -3   3   48.63   11.61
  -7   3  -4  131.57   19.14
  -7  -3  -4  127.51   18.74
   7   3   4  109.30   27.33
   7   3   5   -6.56   13.33
   7   3   6  -21.95   17.31
   7   3   7   -2.86    8.54
   7  -3   7   24.27   13.30
   7   3   8  111.74   27.64
   7  -3   8  151.70   29.47
   7  -3   9   29.84   17.42
  -7  -4  14    1.82    5.76
  -7   4  14    2.84    4.10
  -7  -4  13    3.73    3.97
  -7   4  13    6.49    6.03
  -7  -4  12    8.65    6.70
  -7   4  12   -1.75    3.05
  -7  -4  11   46.27   12.76
  -7   4  11   45.09   12.77
  -7  -4  10   19.78    8.17
  -7   4  10   10.00    7.40
  -7  -4   9  221.86   24.56
  -7   4   9  194.63   23.06
  -7  -4   8    8.62    4.64
  -7   4   8    0.65    3.08
   7   4  -8   -1.82    4.34
   7  -4  -8    7.64    5.93
  -7  -4   7   -1.51    3.68
  -7   4   7   -0.83    1.85
   7   4  -7    3.57    3.57
   7  -4  -7    1.98    2.59
  -7  -4   6   58.15   11.09
  -7   4   6   49.24    9.93
   7   4  -6   58.56   11.26
   7  -4  -6   63.66   11.94
   7   4  -5  110.99   14.88
   7  -4  -5  105.80   14.53
   7   4  -5  103.88   19.28
  -7  -4   5  109.13   14.44
  -7   4   5  125.49   15.63
  -7   4   4   13.61    5.60
   7   4  -4    0.30    8.69
   7  -4  -4    8.75    4.83
   7   4  -3   -7.16   23.25
   7  -4  -3    4.33    3.14
   7   4  -3    2.14    1.48
   7   4  -2 1323.66   57.68
   7  -4  -2 1378.35   54.74
   7   4  -2 1373.66   44.83
   7   4  -1  -10.57   16.72
   7   4  -1    5.02    3.01
   7  -4  -1    5.89    4.91
   7   4  -1    3.21    2.62
   7   4   0  706.24   75.64
   7   4   0  808.09   39.81
   7   4   0  825.48   37.43
   7  -4   0  796.05   44.95
  -7   4  -1   21.32    7.13
  -7  -4  -1   15.64    6.03
   7   4   1   12.88    4.61
   7   4   1   16.77    5.86
   7  -4   1   19.50    7.16
  -7   4  -2   19.19    7.68
  -7  -4  -2   25.54    8.40
   7   4   2   -0.32   11.35
   7  -4   2   15.28    5.57
   7   4   3  153.01   33.33
  -7   4  -3  172.02   20.98
  -7  -4  -3  186.43   21.83
   7  -4   3  162.92   22.88
  -7   4  -4   40.45   10.30
  -7  -4  -4   56.80   12.81
   7   4   4   54.97   19.19
   7   4   5    0.91    6.96
  -7   4  -5   10.11    4.08
  -7  -4  -5    6.02    2.77
   7   4   6   46.97   16.63
  -7   4  -6   39.39   10.65
  -7  -4  -6   58.03   15.24
   7   4   7   51.33   19.59
   7  -4   7   52.58   16.73
   7   4   8    0.47    4.97
   7  -4   8   32.39   15.21
   7  -4   9   43.48   17.22
  -7  -5  14   63.31   20.46
  -7  -5  13   14.34   11.93
  -7   5  13    4.49    5.69
  -7  -5  12  129.23   23.44
  -7   5  12  109.53   22.12
  -7  -5  11   10.13    7.59
  -7   5  11    1.02    4.68
  -7  -5  10  139.67   21.07
  -7   5  10  141.10   21.24
  -7  -5   9    2.89    4.26
  -7   5   9   -0.01    2.89
  -7  -5   8    0.30    2.55
  -7   5   8   10.54    6.33
  -7  -5   7   -0.43    2.03
  -7   5   7   -2.19    2.27
   7   5  -7   -0.36    2.43
   7  -5  -7   -1.50    3.47
  -7  -5   6   28.78    7.65
  -7   5   6   31.28    8.06
   7   5  -6   41.98   13.75
   7   5  -6   23.34    6.98
   7  -5  -6   27.33    8.39
  -7   5   5   51.25    9.83
   7   5  -5   44.40    9.44
   7  -5  -5   52.00   10.50
   7   5  -5   53.17   14.35
   7  -5  -5   44.54    9.69
   7  -5  -4    3.73    3.29
   7   5  -4    0.51    4.09
   7  -5  -4    2.06    2.96
   7   5  -3    0.12    4.21
   7   5  -3   -5.89    5.69
   7  -5  -3   -0.65    1.69
   7   5  -3    2.60    1.79
   7   5  -2    7.69    4.94
   7   5  -2   10.73    5.11
   7  -5  -2   17.96    7.15
   7   5  -2   19.55    5.53
   7   5  -1  227.01   23.96
   7   5  -1  264.36   19.79
   7  -5  -1  262.81   25.77
   7   5  -1  245.11   41.15
   7   5   0   34.22   16.49
   7   5   0   46.36   10.60
   7   5   0   48.97    8.69
   7  -5   0   38.84   10.36
   7   5   1   21.82    9.33
   7  -5   1   16.60    7.21
  -7   5  -2    8.08    4.77
  -7  -5  -2    5.85    4.45
   7   5   2   19.66   15.92
   7  -5   2    2.15    4.27
  -7   5  -3  102.68   16.43
  -7  -5  -3  101.96   16.23
   7   5   4  189.46   37.49
  -7   5  -4  140.52   20.09
  -7  -5  -4  167.17   21.95
   7   5   5    5.26    8.16
  -7   5  -5    3.52    4.58
  -7  -5  -5   -4.59    4.51
   7   5   6   18.70   14.01
  -7   5  -6    4.02    7.15
  -7  -5  -6   -1.37    6.28
   7   5   7   13.60   13.15
  -7   5  -7   -7.56    7.91
  -7  -5  -7   -2.41    5.21
   7  -5   8   64.51   19.82
  -7  -5  -8   48.84   14.62
  -7   6  11  371.08   36.77
  -7   6  10   -0.54    2.41
   7   6 -10    3.65    4.21
   7   6  -9  160.99   40.93
  -7   6   9  129.31   18.59
  -7   6   8   78.96   13.51
   7   6  -8   95.38   28.54
   7   6  -7  251.93   41.31
   7  -6  -7  223.49   21.82
  -7   6   7  239.64   22.58
   7   6  -6  170.79   19.66
   7   6  -6  207.90   33.79
  -7   6   6  187.43   19.44
   7  -6  -6  140.87   17.29
   7   6  -5   52.46   15.71
   7   6  -5   57.65   11.17
   7  -6  -5   40.76    9.62
   7   6  -4   33.86    7.88
   7   6  -4   35.66   11.77
   7  -6  -4   32.78    8.56
   7   6  -3   33.36   11.86
   7  -6  -3   26.62    8.44
   7   6  -2   15.14    8.43
   7  -6  -2    4.10    4.13
   7   6  -1    4.95    6.40
   7  -6  -1    1.60    1.91
   7   6   0   41.70   16.20
   7  -6   0   25.52    7.93
   7   6   1   19.06   15.44
   7  -6   1    9.53    5.02
   7   6   2    5.92    7.83
   7   6   3   93.55   31.20
  -7   6  -3   78.07   14.20
   7   6   4  166.88   44.31
   7   6   5   99.82   29.71
   7   6   6    1.25    6.99
   7   7  -8   33.17   16.80
   7   7  -7   52.65   20.65
   7   7  -6  107.40   25.10
   7   7  -5  168.55   28.32
   7   7  -4    8.02    7.80
  -7  -7   3   13.42   17.12
   7   7  -3   37.18   12.26
  -7  -7   2   10.01   17.53
  -7  -7   1  187.26   59.05
   7  -7  -1   84.32   15.39
  -7  -7   0   17.51   18.35
   7  -7   0    3.53    3.66
  -7  -7  -1    2.40    7.92
  -7  -7  -2    5.40   10.80
   7   7   3   11.67    9.14
  -7  -7  -3   14.20   13.26
   7   7   4   12.30    6.28
   7   7   5  -20.51   22.55
   7   8  -5   26.74   14.18
  -7  -8   4   11.71    7.05
  -7  -8   3   25.91   20.89
  -8   0  14  -11.07    9.03
  -8   0  13  162.89   28.12
  -8   0  12   39.16   12.87
  -8   0  11   90.63   18.24
  -8   0  10   25.87    9.94
   8   0 -10   12.73    6.54
  -8   0   9   81.49   15.24
   8   0  -9   72.40   14.44
  -8   0   8   54.28   11.75
   8   0  -8   48.62   11.48
  -8   0   7   18.06    7.03
   8   0  -7   15.76    6.54
  -8   0   6   32.61    8.87
  -8   0   5  176.77   19.56
  -8   0   4   15.14    6.56
   8   0  -3    1.06    2.02
   8   0  -2  667.86   36.53
   8   0  -1  455.59   30.95
  -8   0   0  219.89   22.30
   8   0   0  207.66   21.27
  -8   0  -1  558.11   36.56
   8   0   1  596.78   37.80
  -8   0  -2  594.61   39.12
   8   0   2  624.92   40.01
  -8   0  -3 1001.77   53.65
   8   0   3 1005.07   53.34
   8   0   4    9.93   10.37
  -8   0  -4   -4.15    3.92
   8   0   5   22.83   14.52
  -8   0  -5   17.17    6.62
   8   0   6    8.37    9.97
   8   0   7   39.59   16.54
   8   0   8   -5.23   10.75
  -8  -1  14    3.51    6.58
  -8   1  14   -8.52   11.85
  -8  -1  13   -2.01    4.28
  -8   1  13    2.15    4.56
  -8  -1  12  221.41   30.13
  -8   1  12  220.19   30.66
  -8  -1  11   28.50   10.32
  -8   1  11   23.12    8.93
  -8  -1  10   -0.20    5.07
  -8   1  10   -0.02    4.44
   8   1 -10   -1.66    4.60
   8  -1 -10   -6.01    6.63
  -8  -1   9    0.52    3.29
  -8   1   9   -0.51    2.41
   8   1  -9   -2.08    3.96
   8  -1  -9   -2.64    5.03
  -8  -1   8   -4.46    5.36
  -8   1   8   -1.42    3.59
   8   1  -8   -4.55    3.89
   8  -1  -8    0.11    2.32
   8   1  -7  638.91   39.20
   8  -1  -7  636.39   39.14
  -8  -1   7  667.11   40.15
  -8   1   7  655.88   39.86
  -8  -1   6   22.36    6.79
  -8   1   6   20.19    6.81
  -8  -1   5   16.06    6.29
  -8   1   5   18.68    6.86
  -8  -1   4   21.06    6.08
  -8   1   4   27.89    7.85
   8  -1  -3  155.78   17.92
   8   1  -3  179.11   18.47
   8  -1  -2  356.48   27.58
   8   1  -2  347.96   26.11
   8  -1  -1  334.59   27.36
   8   1  -1  323.58   25.70
  -8  -1   0   10.78    5.19
   8  -1   0   10.48    4.29
   8   1   0    5.13    1.82
  -8   1  -1    3.55    4.03
  -8  -1  -1    3.27    3.09
   8   1   1    8.98    4.92
   8  -1   1    9.90    5.25
  -8   1  -2  423.31   33.48
  -8  -1  -2  424.51   33.26
   8   1   2  434.45   32.89
   8  -1   2  422.29   33.61
  -8   1  -3   35.56   10.34
  -8  -1  -3   37.43   10.45
   8   1   3   55.67   12.65
   8  -1   3   45.27   11.09
   8   1   4  191.03   30.85
  -8   1  -4  148.85   21.56
  -8  -1  -4  150.42   21.91
   8   1   5   44.53   17.69
   8  -1   5   46.00   15.41
  -8   1  -5   33.82    9.81
   8   1   6   20.61   13.39
   8  -1   6   30.62   16.67
   8   1   7   -0.06    6.42
   8  -1   7   21.32   15.40
   8   1   8  129.26   36.96
   8  -1   8  183.98   38.99
  -8  -2  14   13.01    7.29
  -8   2  14   -9.38    9.92
  -8  -2  13   11.50    9.12
  -8   2  13   17.22   10.32
  -8  -2  12    5.59    6.35
  -8   2  12   -3.63    5.93
  -8  -2  11   49.60   13.43
  -8   2  11   46.38   13.33
   8  -2 -10   68.07   15.18
  -8  -2  10   77.25   15.89
  -8   2  10   83.54   16.69
   8   2 -10   59.34   13.35
  -8  -2   9   75.98   14.80
  -8   2   9   48.13   11.73
   8   2  -9   40.51   10.86
   8  -2  -9   52.98   12.81
   8   2  -8  375.96   31.78
   8  -2  -8  386.59   32.17
  -8  -2   8  400.75   31.77
  -8   2   8  429.07   33.37
   8   2  -7  197.18   22.07
   8  -2  -7  212.64   22.68
  -8  -2   7  193.52   21.93
  -8   2   7  185.68   21.38
  -8  -2   6 1055.99   48.83
  -8   2   6 1040.79   48.89
  -8  -2   5   61.08   11.69
  -8   2   5   52.13   10.65
  -8  -2   4  313.94   25.93
  -8   2   4  289.94   25.10
   8  -2  -4  306.57   25.17
   8  -2  -3   -0.45    2.59
   8   2  -3    0.00    1.23
   8  -2  -2  136.41   17.48
   8   2  -2  120.99   15.07
   8  -2  -1   53.77   11.26
   8   2  -1   49.40   10.05
  -8   2   0  226.76   23.03
  -8  -2   0  233.86   22.97
   8  -2   0  215.82   23.05
   8   2   0  222.00   21.24
  -8   2  -1   46.64   10.66
  -8  -2  -1   52.15   11.64
   8   2   1   61.53   15.82
   8   2   1   50.39   10.77
   8  -2   1   43.72   10.90
   8   2   2   23.17   12.14
   8   2   2   20.61    4.76
  -8   2  -2   25.05    8.90
   8   2   2   20.72    7.40
   8  -2   2   25.52    8.86
  -8  -2  -2   14.13    6.73
  -8   2  -3   10.68    3.33
  -8  -2  -3   18.35    8.16
   8   2   3   22.13   11.27
   8   2   3   18.14    7.08
   8  -2   3   16.89    7.02
  -8   2  -4   -7.01    5.61
  -8  -2  -4   -1.93    3.66
   8   2   5   -5.12    7.27
  -8   2  -5   -1.03    3.30
  -8  -2  -5    6.39    6.11
   8   2   6  -13.02   19.13
   8  -2   6   22.25   12.22
   8  -2   7  342.01   45.46
   8   2   7  309.77   52.75
   8   2   8  -23.40   20.84
   8  -2   8   55.15   21.12
  -8  -3  14    2.64    8.48
  -8   3  14    1.38    3.45
  -8  -3  13    1.72    5.97
  -8   3  13    6.53    7.28
  -8  -3  12   81.43   18.49
  -8   3  12   82.01   18.96
  -8  -3  11    6.19    5.76
  -8   3  11    3.32    4.32
   8   3 -10    8.51    5.04
   8  -3 -10   13.12    6.12
  -8  -3  10   22.18    9.39
  -8   3  10   26.35    9.53
  -8  -3   9    6.37    3.80
  -8   3   9    4.01    4.58
   8   3  -9    3.39    4.27
   8  -3  -9    7.44    4.37
  -8  -3   8    3.93    4.08
  -8   3   8    0.38    4.32
   8   3  -8    4.79    2.98
   8  -3  -8   -1.92    4.00
   8   3  -7  457.81   33.93
   8  -3  -7  495.79   35.35
  -8  -3   7  442.25   32.31
  -8   3   7  476.59   34.00
  -8  -3   6   24.99    7.74
  -8   3   6   20.62    7.12
   8   3  -6   12.53    6.10
   8  -3  -6   23.29    8.08
  -8  -3   5   -4.97    4.90
  -8   3   5   -3.60    3.45
   8  -3  -4   21.47    7.49
   8  -3  -3  244.50   23.41
   8   3  -3  251.30   21.35
   8   3  -2  275.14   29.82
   8  -3  -2  285.77   26.09
   8   3  -2  296.83   23.26
   8   3  -1  253.70   30.92
   8  -3  -1  232.33   23.94
   8   3  -1  251.11   21.82
  -8  -3   0   12.54    6.23
   8   3   0   13.82    9.04
  -8   3   0    7.23    3.99
   8   3   0   16.73    6.39
   8  -3   0    8.34    5.56
   8   3   1    5.35    3.23
   8   3   1    9.23    3.86
   8   3   1    2.80    1.88
   8  -3   1    6.49    4.88
  -8   3  -1    8.26    5.82
  -8  -3  -1   10.02    4.75
   8   3   2  245.16   38.71
  -8   3  -2  224.22   24.57
  -8  -3  -2  210.79   23.47
   8   3   2  225.40   16.75
   8   3   2  238.79   24.19
   8  -3   2  208.16   25.18
   8   3   3    7.56    3.86
  -8   3  -3   21.12    7.82
  -8  -3  -3   19.82    7.93
   8  -3   3   24.96    9.93
  -8   3  -4   64.75   14.50
  -8  -3  -4   73.49   15.48
   8   3   4   23.78    7.30
   8   3   5   -7.38   15.37
  -8   3  -5    6.80    5.72
  -8  -3  -5    4.99    2.66
   8   3   6  -25.72   16.85
  -8   3  -6   -8.25    7.89
  -8  -3  -6   -6.48    6.87
   8   3   7   11.62    8.79
   8  -3   7   38.36   15.34
   8  -3   8  107.60   27.74
  -8  -4  14   -0.43    5.05
  -8  -4  13  138.33   26.52
  -8   4  13  152.88   28.21
  -8  -4  12   17.20    9.15
  -8   4  12   11.96    9.31
  -8  -4  11   66.70   15.66
  -8   4  11   78.74   17.38
  -8  -4  10   -1.40    2.26
  -8   4  10   -1.44    5.38
   8  -4  -9   33.70    9.74
  -8  -4   9   29.85    8.05
  -8   4   9   34.78   10.24
   8   4  -9   45.42   11.82
  -8  -4   8   39.44    9.94
  -8   4   8   40.56   10.50
   8   4  -8   46.88   11.91
   8  -4  -8   38.26   10.06
  -8  -4   7   -0.37    2.33
  -8   4   7    9.42    5.62
   8   4  -7    2.58    2.77
   8  -4  -7    3.75    5.09
  -8  -4   6   18.52    6.11
  -8   4   6   20.42    7.28
   8   4  -6   30.83    8.89
   8  -4  -6   29.28    8.62
  -8  -4   5   54.48   11.06
  -8   4   5   63.11   12.01
   8   4  -5   77.64   24.08
   8  -4  -5   55.30   11.09
   8   4  -4   16.55   11.15
   8  -4  -4   21.35    6.61
   8   4  -3    4.54    7.50
   8  -4  -3    0.26    3.84
   8   4  -3    5.45    3.59
   8   4  -2  373.53   53.68
   8   4  -2  270.70   26.56
   8  -4  -2  299.15   27.43
   8   4  -2  316.65   23.79
   8   4  -1  289.60   49.69
   8   4  -1  221.50   22.51
   8  -4  -1  217.50   24.28
   8   4  -1  226.06   20.38
   8   4   0   59.88   19.21
   8   4   0   81.75   12.97
   8   4   0   85.59   13.02
   8  -4   0   80.06   15.00
   8   4   1  267.02   22.16
  -8   4  -1  246.85   25.01
   8   4   1  275.90   24.74
  -8  -4  -1  261.38   25.72
   8  -4   1  253.24   27.57
  -8   4  -2  294.79   28.24
  -8  -4  -2  291.89   27.84
   8   4   2  277.43   26.70
   8  -4   2  261.04   29.22
   8   4   3  422.54   56.33
  -8   4  -3  490.84   37.69
  -8  -4  -3  509.88   38.70
   8  -4   3  475.06   42.25
  -8   4  -4    8.21    6.45
  -8  -4  -4    6.33    5.96
  -8   4  -5    0.61    3.25
  -8  -4  -5   -2.33    5.20
  -8   4  -6   -2.13    3.41
  -8  -4  -6   -3.79    6.91
   8   4   6   -3.37    6.82
   8   4   7    1.59    4.32
   8  -4   7   26.79   12.96
  -8   4  -7    7.31    3.79
  -8  -4  -7   28.91   13.18
  -8  -5  13   14.10   10.11
  -8   5  13   26.25   13.77
  -8  -5  12  192.95   28.18
  -8   5  12  210.43   29.98
  -8  -5  11   38.33   10.97
  -8   5  11   36.49   12.20
  -8  -5  10    9.01    4.10
  -8   5  10    9.86    5.71
  -8  -5   9    1.96    2.10
  -8   5   9   10.54    4.76
  -8  -5   8   10.92    2.21
  -8   5   8   12.42    6.48
   8   5  -8   10.67    5.60
   8  -5  -8   10.74    5.37
   8   5  -7  201.81   22.93
   8  -5  -7  189.46   22.66
  -8  -5   7  198.07   21.71
  -8   5   7  179.43   20.62
  -8  -5   6    8.90    4.47
  -8   5   6   25.25    7.75
   8   5  -6   14.60    6.06
   8  -5  -6   14.47    7.27
   8  -5  -6   15.13    6.74
   8   5  -5   30.74    8.73
   8  -5  -5   27.94    8.90
   8   5  -5   20.61    8.97
   8  -5  -5   25.84    8.20
   8   5  -4    0.96    2.35
   8  -5  -4   -1.44    4.45
   8   5  -4    1.52    2.29
   8   5  -3   23.26    8.31
   8  -5  -3   14.41    6.07
   8   5  -3   21.42    5.58
   8   5  -2   33.69   13.04
   8   5  -2   54.98   12.55
   8  -5  -2   62.96   12.64
   8   5  -2   72.61   11.31
   8   5  -1   33.54   15.24
   8   5  -1   60.50   12.47
   8   5  -1   56.01   10.05
   8  -5  -1   47.10   12.15
   8   5   0   10.69   11.24
   8   5   0   19.45    7.58
   8   5   0   12.74    5.19
   8  -5   0   25.22    9.06
   8   5   1   -3.22    6.94
   8   5   1   -0.16    3.89
   8  -5   1    4.80    6.20
   8   5   2  160.92   36.04
  -8   5  -2  163.29   21.29
  -8  -5  -2  167.56   21.44
   8  -5   2  164.32   24.40
   8   5   3   32.96   14.48
  -8   5  -3   23.22    8.61
  -8  -5  -3   10.56    7.12
  -8  -5  -4   77.64   16.16
   8   5   4   73.35   22.63
  -8   5  -4   77.08   15.80
   8   5   5   16.01   11.79
  -8   5  -5    4.93    5.43
  -8  -5  -5    6.07    6.52
   8   5   6    9.62    8.82
  -8   5  -6   16.91    8.96
  -8  -5  -6   -0.11    4.42
  -8   5  -7   11.86    6.86
  -8  -5  -7   14.17    7.31
  -8   6  11   31.84   10.81
  -8   6  10   19.26    6.58
  -8   6   9   37.95   10.94
   8   6  -9   17.13   15.85
   8   6  -8  169.47   38.57
  -8   6   8  165.56   20.59
  -8   6   7   94.55   14.90
   8   6  -7   99.49   25.60
   8  -6  -7   88.22   14.56
   8   6  -6  341.24   28.80
   8   6  -6  387.69   45.45
   8  -6  -6  311.25   27.48
   8   6  -5   12.52    5.67
   8   6  -5   10.76    8.99
   8  -6  -5    4.77    3.95
   8   6  -4   79.21   13.12
   8   6  -4  105.64   20.16
   8  -6  -4   74.59   13.85
   8   6  -3   -2.39    2.47
   8  -6  -3    2.03    2.62
   8   6  -2   42.51   11.97
   8  -6  -2   45.25   11.68
   8   6  -1   16.60    7.08
   8  -6  -1   13.48    6.50
   8  -6   0   95.43   17.54
   8   6   1   34.96   17.59
   8  -6   1   35.73   11.47
   8   6   2  -20.79   19.75
   8   6   3    8.82    8.68
   8   6   4  -10.42    9.96
   8   6   5   28.15   17.86
   8   7  -7  115.24   27.24
   8   7  -6   27.22   12.84
   8   7  -5   40.41   14.43
   8   7  -4   12.74    9.10
   8   7  -3  136.41   23.17
   8   7  -2   61.03   15.73
   8  -7  -2   50.78   12.55
   8  -7  -1   69.12   15.26
   8  -7   0   -6.88    7.56
  -9   0  14   59.66   19.29
  -9   0  13  324.90   39.57
  -9   0  12  251.96   32.46
  -9   0  11   94.29   19.09
   9   0 -11   74.07   16.77
  -9   0  10   53.17   13.83
   9   0 -10   44.54   12.53
  -9   0   9   -5.06    5.16
   9   0  -9    8.92    7.40
   9   0  -8  249.68   26.93
  -9   0   8  220.80   24.94
  -9   0   7   26.71    8.88
   9   0  -7   24.41    8.61
  -9   0   6  178.43   21.33
  -9   0   5   84.60   14.42
   9   0  -4  112.57   16.18
   9   0  -3   18.66    7.30
   9   0  -2   37.17    9.53
   9   0  -1   93.91   15.49
   9   0   0   -5.36    5.93
  -9   0   0   -3.24    2.76
  -9   0  -1  205.81   23.86
   9   0   1  189.46   22.67
   9   0   2    9.39    5.25
  -9   0  -2    6.32    5.67
  -9   0  -3  516.15   40.70
   9   0   3  492.34   39.80
  -9   0  -4    6.97    6.96
   9   0   4   19.54   12.42
  -9   0  -5   14.78    6.60
   9   0   5   29.02   15.97
   9   0   6  117.45   29.06
  -9   0  -6  135.52   25.80
   9   0   7   65.45   23.31
  -9   0  -7   26.12   11.49
  -9  -1  14   41.42   17.06
  -9  -1  13   35.42   13.06
  -9   1  13   55.55   17.32
  -9  -1  12   52.19   15.41
  -9   1  12   77.32   18.72
   9   1 -11   25.02    9.53
   9  -1 -11   38.13   12.09
  -9  -1  11   40.40   13.62
  -9   1  11   48.94   14.43
  -9  -1  10    2.10    3.79
  -9   1  10    4.27    4.67
   9   1 -10    9.38    5.55
   9  -1 -10    3.61    5.37
  -9  -1   9   68.34   14.00
  -9   1   9   79.09   15.69
   9   1  -9   84.79   16.48
   9  -1  -9   73.93   15.17
  -9  -1   8   15.08    7.07
  -9   1   8   24.53    9.38
   9   1  -8   30.93    9.77
   9  -1  -8   25.49    9.62
   9   1  -7  154.12   20.35
   9  -1  -7  158.26   20.53
  -9  -1   7  150.40   20.21
  -9   1   7  149.04   19.86
  -9  -1   6    2.72    3.35
  -9   1   6   -0.79    3.67
  -9  -1   5   13.01    6.30
  -9   1   5   18.22    7.42
   9  -1  -4    4.74    5.34
   9   1  -4    1.33    2.09
   9  -1  -3  160.46   19.78
   9   1  -3  163.40   19.17
   9  -1  -2   23.47    8.04
   9   1  -2   14.07    6.74
   9  -1  -1   25.16    7.96
   9   1  -1   35.67    9.36
  -9   1   0    3.04    3.45
  -9  -1   0    2.07    3.50
   9  -1   0    6.93    5.39
   9   1   0   -0.36    3.36
  -9   1  -1    9.78    4.56
   9   1   1   16.43    6.01
   9  -1   1   12.79    7.09
  -9  -1  -1   28.20    8.20
  -9   1  -2  105.56   18.10
  -9  -1  -2   98.04   17.15
   9   1   2  141.78   24.94
   9   1   2   89.50   16.55
   9  -1   2   97.26   17.17
   9   1   3   17.21    9.26
  -9   1  -3   19.67    9.11
  -9  -1  -3   11.00    6.59
   9   1   3    7.14    5.30
   9  -1   3   14.46    7.90
  -9   1  -4   20.80    9.26
  -9  -1  -4   29.24    9.57
   9   1   4   51.66   18.09
  -9   1  -5    6.32    4.49
  -9  -1  -5   12.28    6.74
   9   1   5   33.95   16.87
   9  -1   5   25.40   12.81
   9   1   6   34.12   17.90
   9  -1   6   51.14   19.73
  -9   1  -6   48.05   15.29
  -9  -1  -6   46.97   14.59
   9   1   7   50.21   21.95
   9  -1   7   86.28   25.61
  -9   1  -7   72.67   21.60
  -9  -1  -7   37.74   13.08
  -9  -2  13   17.97   10.84
  -9   2  13   16.30   10.58
  -9  -2  12   14.00    9.72
  -9   2  12   11.33    9.61
   9   2 -11    4.44    4.59
   9  -2 -11   13.59    6.39
  -9  -2  11   22.47    9.99
  -9   2  11    9.45    7.85
  -9  -2  10   35.70   10.30
  -9   2  10   40.30   12.47
   9   2 -10   49.96   13.56
   9  -2 -10   53.45   13.31
  -9  -2   9    1.02    3.56
  -9   2   9    1.91    1.99
   9   2  -9    4.50    5.27
   9  -2  -9    7.43    7.01
   9   2  -8  471.07   36.67
   9  -2  -8  460.50   36.68
  -9  -2   8  479.52   36.72
  -9   2   8  489.27   37.35
  -9  -2   7   16.97    8.05
  -9   2   7   16.09    8.15
   9   2  -7   17.31    8.05
   9  -2  -7   23.17    8.21
  -9  -2   6  286.22   26.97
  -9   2   6  279.05   26.87
  -9  -2   5   10.93    2.98
  -9   2   5   17.43    5.55
   9  -2  -4  429.80   32.34
   9   2  -4  460.00   31.77
   9  -2  -3  576.45   37.86
   9   2  -3  567.34   35.28
   9  -2  -2  354.41   30.30
   9   2  -2  327.02   26.88
   9  -2  -1   -5.23    6.43
   9   2  -1   -2.19    3.47
  -9   2   0   17.46    7.53
  -9  -2   0   16.63    7.05
   9   2   0   26.49   11.42
   9   2   0   23.03    7.88
   9  -2   0   30.57   10.05
  -9  -2  -1    4.63    5.16
   9   2   1   16.81   11.25
   9   2   1    6.32    5.23
   9  -2   1    8.36    6.34
  -9   2  -1   11.63    7.39
  -9   2  -2   15.88    7.56
  -9  -2  -2   28.36    8.52
   9   2   2   33.85   13.40
   9   2   2   23.04    8.27
   9  -2   2   25.51    8.94
  -9   2  -3    9.03    5.28
   9   2   3    4.06    5.24
  -9  -2  -3   11.40    6.54
   9  -2   3   21.70    8.84
   9   2   4   13.85    9.94
  -9   2  -4   21.02    7.70
  -9  -2  -4   22.79    9.25
  -9   2  -5  119.95   21.59
  -9  -2  -5  122.31   22.00
   9   2   5  146.12   35.14
  -9  -2  -6    6.69    3.24
   9   2   6    8.86    9.93
  -9   2  -6   10.73    7.80
  -9  -2  -7   21.57   10.47
  -9  -3  13   29.43   13.20
  -9   3  13   36.75   15.91
  -9  -3  12   37.60   13.49
  -9   3  12   37.44   14.22
  -9  -3  11   13.56    7.76
  -9   3  11    1.45    6.81
  -9  -3  10   -2.61    3.25
  -9   3  10   -6.02    6.60
   9   3 -10   -2.71    4.57
   9  -3 -10   -5.44    6.46
  -9  -3   9   12.02    5.78
  -9   3   9    5.80    5.11
   9   3  -9   10.25    7.01
   9  -3  -9   20.89    9.45
  -9  -3   8    9.15    4.20
  -9   3   8   15.10    7.24
   9   3  -8    8.34    5.92
   9  -3  -8    8.34    5.81
  -9  -3   7   47.53   11.16
  -9   3   7   52.36   12.15
   9   3  -7   59.41   13.03
   9  -3  -7   87.14   15.48
  -9  -3   6   19.83    8.34
  -9   3   6   12.66    5.21
  -9   3   5   19.73    7.23
   9  -3  -5   15.02    6.72
   9  -3  -4   10.80    4.70
   9   3  -4   15.15    5.85
   9  -3  -3  194.72   22.62
   9   3  -3  222.84   21.61
   9   3  -2   72.83   16.97
   9  -3  -2   74.99   14.38
   9   3  -2   76.06   13.05
   9   3  -1   13.37   10.02
   9  -3  -1    8.29    5.22
   9   3  -1    1.86    2.51
   9   3   0   33.73   14.18
   9   3   0   31.40    8.80
   9  -3   0   29.18    9.49
   9   3   1   22.48   11.35
   9   3   1   23.78    8.25
   9  -3   1   25.53    8.66
  -9   3  -1   13.98    7.05
  -9  -3  -1   19.53    9.23
   9   3   2  143.96   30.56
  -9  -3  -2  142.34   20.81
  -9   3  -2  124.66   19.78
   9   3   2  145.62   20.72
   9  -3   2  153.58   22.98
   9   3   3    5.79    6.49
   9  -3   3    0.56    6.37
  -9   3  -3   14.77    7.18
  -9  -3  -3    0.14    2.83
   9   3   4    4.24    4.10
  -9   3  -4   11.08    4.74
  -9  -3  -4    3.18    4.67
   9   3   5   -4.68   14.64
  -9   3  -5   18.08    7.76
  -9  -3  -5   -1.53    4.29
  -9   3  -6   47.92   14.88
  -9  -3  -6   40.37   13.39
   9   3   6   20.57   11.46
  -9  -4  13  255.63   35.48
  -9   4  13  201.79   31.70
  -9  -4  12  151.13   24.84
  -9   4  12  174.17   27.85
  -9  -4  11   61.69   15.66
  -9   4  11   46.41   12.78
   9   4 -10   38.33   11.53
   9  -4 -10   30.24    9.95
  -9  -4  10   36.65   11.72
  -9   4  10   41.03   11.97
  -9  -4   9   -0.93    2.92
  -9   4   9    6.05    5.42
   9   4  -9   -2.45    4.17
   9  -4  -9  -10.16    7.48
   9   4  -8  169.33   22.61
   9  -4  -8  192.43   24.53
  -9  -4   8  157.68   20.85
  -9   4   8  157.35   20.88
  -9  -4   7    8.27    4.64
  -9   4   7   -1.22    4.29
   9   4  -7    0.79    2.37
   9  -4  -7    3.15    2.90
  -9  -4   6   64.00   13.30
  -9   4   6   73.39   13.68
   9   4  -6   90.59   15.74
   9  -4  -6   89.64   15.73
   9  -4  -6   78.53   13.77
   9  -4  -5   27.88    8.96
   9   4  -4   69.97   20.47
   9  -4  -4   51.56   11.54
   9   4  -4   59.07   11.16
   9   4  -3   11.53   12.73
   9  -4  -3   12.24    4.12
   9   4  -3   23.11    7.07
   9   4  -2   28.94   16.14
   9  -4  -2   32.09    9.67
   9   4  -2   30.02    8.26
   9   4  -1   -0.82    8.98
   9   4  -1    9.82    5.24
   9   4  -1   20.07    7.03
   9  -4  -1   23.82    8.87
   9   4   0   -9.33   13.26
   9   4   0   -1.82    3.73
   9   4   0    4.19    3.74
   9  -4   0    0.29    4.60
   9   4   1  159.02   36.59
   9   4   1  210.41   23.38
   9  -4   1  170.43   24.42
  -9   4  -1  213.89   24.96
  -9  -4  -1  208.84   24.85
  -9   4  -2    2.52    3.80
  -9  -4  -2    8.36    7.80
   9   4   2   -7.66    5.93
   9  -4   2    4.76    4.86
  -9   4  -3  359.60   34.14
  -9  -4  -3  355.67   34.49
   9  -4   3  399.89   40.88
  -9   4  -4   -0.82    4.57
  -9  -4  -4   -1.96    4.99
   9   4   5   18.12    7.85
  -9   4  -5   34.61   12.71
  -9  -4  -5   15.99    8.36
  -9   4  -6   66.04   17.99
  -9  -4  -6   46.19   14.31
  -9  -5  13    9.28    3.05
  -9  -5  12   19.79    8.63
  -9   5  12   39.03   12.86
  -9  -5  11   40.62   12.04
  -9   5  11   55.79   15.16
  -9  -5  10    9.24    5.51
  -9   5  10    2.91    3.48
   9  -5  -9  101.44   19.04
  -9  -5   9   96.37   17.43
  -9   5   9  115.90   18.93
   9   5  -9  112.64   19.80
  -9  -5   8    2.27    3.93
  -9   5   8    5.71    4.63
   9   5  -8    3.61    4.92
   9  -5  -8   15.91    7.22
   9   5  -7  150.46   20.90
   9  -5  -7  145.51   21.32
  -9  -5   7  151.63   20.16
  -9   5   7  181.64   22.40
   9  -5  -7  111.70   16.83
   9   5  -6   13.02    6.87
   9  -5  -6   13.08    6.44
   9  -5  -6   14.22    6.40
   9  -5  -5   10.98    6.18
   9   5  -5   -2.38    7.24
   9  -5  -5    8.79    3.99
   9   5  -5   14.19    6.05
   9   5  -4    0.93    4.24
   9  -5  -4    2.47    3.53
   9   5  -4    2.11    2.74
   9   5  -3   55.94   13.32
   9  -5  -3   51.03   12.83
   9   5  -3   52.71   10.49
   9   5  -2    5.00    4.94
   9  -5  -2    7.41    7.06
   9   5  -2    2.56    3.08
   9   5  -1    2.55   17.62
   9   5  -1    4.39    4.17
   9   5  -1   14.86    6.45
   9  -5  -1   -4.26    5.15
   9   5   0   19.80   14.87
   9  -5   0   -3.66    6.02
   9   5   1   18.49    9.69
   9  -5   1   -1.58    7.82
   9   5   2  118.60   30.81
  -9   5  -2   86.96   16.86
   9  -5   2   88.98   19.26
  -9  -5  -2  100.84   18.33
   9   5   3    5.75    5.74
  -9   5  -3    3.99    3.99
  -9  -5  -3    5.37    5.00
   9   5   4    6.41    7.57
  -9   5  -4    7.67    5.67
  -9  -5  -4    4.94    5.73
  -9   5  -5   15.13    7.65
  -9  -5  -5    3.68    4.32
   9   5   5    9.32   10.21
  -9   6  10    0.38    3.18
  -9   6   9   -7.48    6.01
   9   6  -8  176.32   38.73
  -9   6   8  181.97   22.96
   9  -6  -8  170.95   22.15
   9   6  -7   -5.27    3.61
   9  -6  -7   -8.28    5.95
   9   6  -6  140.57   27.60
   9  -6  -6  107.08   17.32
   9   6  -5   15.68    8.59
   9  -6  -5   17.03    7.30
   9   6  -4  171.05   25.89
   9  -6  -4  165.74   22.10
   9   6  -3  200.03   26.96
   9  -6  -3  214.33   25.58
   9   6  -2   81.40   16.30
   9  -6  -2  108.99   18.93
   9   6  -1   17.45    7.72
   9  -6  -1    4.42    2.94
   9  -6   0    4.10    4.17
   9  -6   1   -3.26    6.35
   9   6   2   18.83   18.06
   9   6   3   18.48   15.26
   9   6   4   12.91   11.12
   9   7  -6    3.25    4.39
   9   7  -5    5.36    5.28
   9   7  -4   21.08   10.64
   9   7  -3   84.57   18.26
   9   7  -2   64.00   16.06
   9  -7  -2   66.53   15.71
   9  -7  -1   -5.36    5.19
   9  -7   0    9.64    2.89
 -10   0  13   43.35   15.51
  10   0 -12  163.44   26.67
 -10   0  12  133.39   24.18
 -10   0  11   -4.50    5.64
  10   0 -11   -1.07    4.19
  10   0 -10  293.46   32.51
 -10   0  10  272.81   31.40
 -10   0   9    8.74    7.93
  10   0  -9   17.48    8.58
  10   0  -8  204.63   24.89
 -10   0   8  243.35   27.54
 -10   0   7  107.18   18.06
 -10   0   6   14.51    7.86
  10   0  -5   16.97    6.85
  10   0  -4   17.80    8.26
  10   0  -3   13.04    6.28
  10   0  -2  127.49   18.42
  10   0  -1   38.33   11.25
 -10   0   0    5.33    2.85
  10   0   0    8.47    6.46
 -10   0  -1  272.70   29.57
  10   0   1  273.73   29.31
 -10   0  -2   18.43    9.39
  10   0   2   14.17    7.55
  10   0   3   20.65    8.08
 -10   0  -3   23.71   10.34
  10   0   4   98.30   24.08
 -10   0  -4   74.02   17.10
  10   0   5  230.71   38.86
 -10   0  -5  192.93   29.84
 -10  -1  13  106.22   24.02
 -10   1  13   82.44   20.21
  10   1 -12    5.56    5.51
  10  -1 -12    0.19    6.31
 -10  -1  12  -11.77    8.98
 -10   1  12    2.68    2.97
 -10  -1  11    0.11    6.92
 -10   1  11   -0.73    4.47
  10   1 -11    8.36    6.48
  10  -1 -11    7.45    4.35
 -10  -1  10   14.39    7.98
 -10   1  10   12.16    7.33
  10   1 -10   30.37   10.35
  10  -1 -10   23.62    8.85
  10   1  -9  208.86   26.52
  10  -1  -9  198.23   25.73
 -10  -1   9  186.21   25.11
 -10   1   9  207.46   26.34
 -10  -1   8   64.70   14.24
 -10   1   8   62.56   14.34
  10   1  -8   55.33   13.23
  10  -1  -8   54.23   12.89
 -10  -1   7   30.40    9.03
 -10   1   7   18.92    8.05
 -10  -1   6    0.88    4.84
 -10   1   6   12.69    7.34
  10  -1  -5    0.67    2.57
  10   1  -5    2.71    3.50
  10  -1  -4  450.25   34.80
  10   1  -4  468.13   34.81
  10  -1  -3   26.30    8.57
  10   1  -3   20.88    8.27
  10  -1  -2   21.86    8.55
  10   1  -2   22.55    6.79
  10  -1  -1   -0.26    3.57
  10   1  -1    9.38    6.29
  10   1   0   43.22   11.91
  10  -1   0   41.12   12.25
 -10  -1   0   27.82    9.01
 -10   1   0   40.28   11.71
 -10   1  -1  105.68   18.05
 -10  -1  -1   97.41   17.85
  10   1   1  112.16   18.67
  10  -1   1  100.38   18.38
  10   1   2  189.70   30.11
 -10   1  -2  154.61   22.98
 -10  -1  -2  169.39   23.95
  10   1   2  162.62   23.05
  10  -1   2  180.69   25.11
 -10   1  -3   -1.21    2.65
 -10  -1  -3    9.05    7.00
  10   1   3   11.79   10.75
  10   1   3   -3.19    4.47
  10  -1   3    2.94    4.70
 -10   1  -4    7.43    4.72
 -10  -1  -4   -0.86    2.22
  10   1   5   43.24   20.07
  10  -1   5   44.12   17.86
 -10   1  -5   20.07    8.82
 -10  -1  -5   45.23   15.21
 -10  -2  13   14.91   10.42
 -10  -2  12    7.92    2.94
 -10   2  12   10.88    5.58
 -10  -2  11   13.69    7.04
 -10   2  11   15.73    8.29
  10   2 -11   16.19    8.57
  10  -2 -11   14.12    7.50
 -10  -2  10   33.58   10.28
 -10   2  10   34.82   11.22
  10   2 -10   31.21   10.40
  10  -2 -10   44.15   12.88
 -10  -2   9   10.48    5.83
 -10   2   9    3.65    5.00
  10   2  -9    5.19    3.02
  10  -2  -9    4.76    4.48
 -10  -2   8   -0.04    2.83
 -10   2   8    8.05    6.60
  10   2  -8    5.57    6.55
  10  -2  -8   -0.08    2.57
 -10  -2   7   20.07    7.95
 -10   2   7   28.96    8.07
  10   2  -7   36.51   10.64
  10  -2  -7   39.76   11.68
 -10  -2   6   -2.52    3.91
 -10   2   6    3.17    4.75
  10  -2  -5  157.87   20.67
  10   2  -5  144.73   18.86
  10  -2  -4  264.80   27.03
  10   2  -4  251.63   25.54
  10  -2  -3  443.58   35.52
  10   2  -3  460.76   34.16
  10  -2  -2    6.59    4.50
  10   2  -2    8.62    4.88
  10  -2  -1  308.57   30.81
  10   2  -1  272.01   26.91
  10   2   0   21.87   10.92
  10   2   0   15.15    6.33
  10  -2   0    5.24    4.34
  10   2   1  391.75   43.15
 -10   2  -1  393.20   35.72
 -10  -2  -1  364.66   34.14
  10   2   1  402.56   34.70
  10  -2   1  388.22   36.59
  10   2   2   19.32   11.64
  10   2   2   12.11    6.91
  10  -2   2   14.70    8.14
 -10   2  -2   21.12    9.89
 -10  -2  -2   23.09   10.04
 -10   2  -3   47.84   13.98
 -10  -2  -3   40.31   13.10
  10   2   3   63.70   20.42
  10   2   3   34.62   10.90
  10  -2   3   27.30    9.59
  10   2   4   -4.39   12.01
 -10   2  -4    2.17    4.01
 -10  -2  -4   -7.69    6.12
  10   2   5   -8.98   12.94
 -10   2  -5    5.65    6.21
 -10  -2  -5    1.73    6.04
 -10  -3  12   -8.85    7.43
 -10   3  12   11.59    7.28
  10  -3 -11    0.10    5.02
 -10  -3  11   -9.71    7.19
 -10   3  11   -4.07    5.00
  10   3 -11    5.68    4.61
 -10  -3  10    3.33    3.26
 -10   3  10   16.93    9.21
  10   3 -10    5.95    4.85
  10  -3 -10   14.85    7.57
 -10  -3   9   76.97   15.68
 -10   3   9   74.65   15.52
  10   3  -9   61.36   14.22
  10  -3  -9   87.27   17.24
 -10  -3   8   12.73    6.09
 -10   3   8   17.41    8.75
  10   3  -8   21.59    8.98
  10  -3  -8   24.00    9.59
 -10  -3   7   10.13    6.82
 -10   3   7    8.10    5.40
  10   3  -7    2.30    3.05
  10  -3  -7   11.86    8.57
 -10   3   6   18.36    7.79
  10  -3  -6   23.21    8.99
  10  -3  -5   20.09    8.48
  10   3  -5    4.71    3.30
  10  -3  -4  214.65   24.74
  10   3  -4  222.65   23.55
  10   3  -3   25.08   10.89
  10  -3  -3   14.15    6.97
  10   3  -3   17.11    6.74
  10   3  -2   35.62   13.56
  10  -3  -2   23.28    9.46
  10   3  -2   19.32    6.24
  10   3  -1   12.30   11.48
  10  -3  -1    5.35    5.35
  10   3  -1   10.13    6.09
  10   3   0   34.27   15.59
  10   3   0   56.96   12.11
  10  -3   0   57.19   14.38
 -10   3  -1  111.63   19.39
  10   3   1  116.39   27.61
  10   3   1   87.41   16.47
 -10  -3  -1   86.99   17.55
  10  -3   1   83.51   18.19
  10   3   2  142.39   31.65
 -10  -3  -2  124.21   20.78
 -10   3  -2  147.99   22.91
  10   3   2  135.55   21.16
  10  -3   2  106.44   20.06
  10   3   3   -3.33   13.34
 -10   3  -3    9.67    7.26
 -10  -3  -3    8.61    5.75
  10  -3   3   -0.78    3.75
 -10   3  -4   -0.83    3.23
 -10  -3  -4    5.63    4.95
  10   3   4    6.59    7.34
  10   3   5    5.08   14.03
 -10   3  -5   32.29   11.61
 -10  -3  -5   42.35   15.50
 -10  -4  12   98.74   21.32
 -10   4  12  112.19   22.01
 -10  -4  11   -1.24    5.79
 -10   4  11   -2.70    4.90
  10   4 -10  183.65   26.93
  10  -4 -10  183.15   26.53
 -10  -4  10  212.83   27.47
 -10   4  10  174.27   24.82
 -10  -4   9   -0.16    3.31
 -10   4   9    3.70    4.48
  10   4  -9    0.66    4.48
  10  -4  -9   -5.62    5.64
 -10   4   8  136.94   20.70
  10   4  -8  140.69   21.83
  10  -4  -8  172.23   24.35
 -10  -4   8  130.24   20.25
 -10  -4   7   44.31   11.52
 -10   4   7   38.38   11.03
  10   4  -7   56.75   13.86
  10  -4  -7   66.58   14.67
  10  -4  -7   48.51   12.19
  10  -4  -6   10.71    6.45
  10  -4  -6   12.93    6.68
  10  -4  -5    5.77    5.99
  10   4  -5    4.28    4.82
  10  -4  -4    2.34    4.14
  10   4  -4    5.30    4.41
  10   4  -3   19.69   12.04
  10  -4  -3   12.39    6.90
  10   4  -3   16.49    6.18
  10   4  -2   49.34   20.20
  10   4  -2   77.96   15.33
  10  -4  -2   73.74   15.82
  10   4  -2   51.15   11.01
  10   4  -1   72.35   23.28
  10   4  -1   36.92    9.25
  10   4  -1   48.26   11.44
  10  -4  -1   60.01   15.35
  10   4   0   -7.95   11.86
  10   4   0    0.73    3.80
  10  -4   0    2.97    6.14
  10   4   1   72.06   25.39
  10   4   1  107.34   18.48
  10  -4   1   95.97   18.81
 -10   4  -2    3.92    3.76
  10   4   2   -0.64   12.24
 -10  -4  -2    4.71    5.86
  10  -4   2    2.29    3.89
 -10   4  -3    4.67    4.39
 -10  -4  -3   17.67    9.78
  10   4   4   20.31   12.26
 -10   4  -4   34.51   12.91
 -10  -4  -4   43.15   12.81
 -10  -5  12   -9.30    9.39
 -10  -5  11   15.61    9.54
 -10   5  11   -4.94    5.38
  10  -5 -10    6.70    3.52
 -10  -5  10    3.34    3.83
 -10   5  10    5.69    3.72
 -10   5   9  129.15   20.68
 -10  -5   9  144.50   22.16
  10   5  -9  131.27   22.07
  10  -5  -9  147.55   23.85
 -10  -5   8   22.89    8.52
 -10   5   8   36.25   11.22
  10   5  -8   35.55   11.25
  10  -5  -8   24.33    8.68
  10  -5  -8   21.90    8.85
  10   5  -7   35.74   10.48
  10  -5  -7   40.65   11.79
  10  -5  -7   43.67   11.12
  10  -5  -6   -2.08    2.37
  10  -5  -6    1.57    2.48
  10   5  -6    2.75    3.00
  10  -5  -5    3.29    4.78
  10   5  -5   10.85    5.66
  10   5  -4  145.03   23.28
  10  -5  -4  173.62   23.41
  10   5  -4  181.67   20.76
  10   5  -3    9.62    4.49
  10  -5  -3    1.01    3.86
  10   5  -2    4.98    5.08
  10  -5  -2    5.25    6.04
  10  -5  -1    4.62    6.54
  10   5   0    4.81    7.09
  10  -5   0    7.59    6.56
  10   5   1   12.89   10.43
  10  -5   1   40.74   13.43
  10   5   2   18.94   12.06
  10  -5   2   29.66   11.63
  10   5   3   11.57   10.50
 -10   5  -3   10.35    8.28
 -10  -5  -3    7.52   10.09
 -10   5  -4    4.34    4.68
 -10  -5  -4   -2.10    2.73
  10  -6 -10   17.37    8.62
  10  -6  -9    8.99    7.02
  10  -6  -8   -1.71    3.53
  10   6  -7   -5.46    8.78
  10  -6  -7    5.52    2.57
  10   6  -6    2.31    2.36
  10  -6  -6   -1.40    4.22
  10   6  -5   53.48   15.78
  10  -6  -5   64.21   14.70
  10   6  -4  105.51   20.79
  10  -6  -4   93.18   18.37
  10   6  -3  150.91   23.86
  10  -6  -3  170.17   24.38
  10  -6  -2   -3.38    3.49
  10  -6  -1   61.92   15.57
  10  -6   0   -3.14    4.37
  10  -6   1  106.04   22.00
  10   7  -4   53.59   15.76
  10  -7  -2    9.70    5.23
  10  -7  -1    0.57    2.51
 -11   0  12    4.25    3.19
  11   0 -12   -0.61    6.94
 -11   0  11   12.47    7.70
  11   0 -11    5.54    3.05
  11   0 -10  204.07   27.99
 -11   0  10  244.71   30.56
  11   0  -9  208.92   27.00
 -11   0   9  238.09   28.86
  11   0  -8  193.48   25.08
 -11   0   8  223.05   28.03
 -11   0   7   29.64    9.87
  11   0  -6   11.91    7.04
  11   0  -5  249.62   27.31
  11   0  -4   -2.59    3.48
  11   0  -3    4.55    4.24
  11   0  -2   27.02    9.05
  11   0  -1   99.07   17.69
  11   0   0    7.42    7.29
 -11   0  -1   14.28    8.07
  11   0   1   13.76    7.73
 -11   0  -2   26.89   10.32
  11   0   2   16.15    8.41
 -11   0  -3    4.66    3.51
  11   0   3    8.62    5.72
 -11  -1  12    7.08    5.68
 -11  -1  11   21.89    9.02
 -11   1  11   20.64   10.03
  11   1 -11    3.98    3.58
  11  -1 -11   21.52    8.24
 -11  -1  10   11.46    6.71
 -11   1  10   21.57    9.73
  11   1 -10    8.32    5.11
  11  -1 -10   16.19    7.96
 -11  -1   9   58.10   14.60
 -11   1   9   71.97   17.13
  11   1  -9   55.67   14.32
  11  -1  -9   68.46   15.89
 -11  -1   8    9.71    6.87
 -11   1   8    3.47    3.94
  11   1  -8   11.86    6.33
  11  -1  -8   16.40    8.26
 -11  -1   7   -6.20    6.01
 -11   1   7    7.87    5.77
  11  -1  -6   89.69   16.61
  11   1  -6   78.51   15.67
  11  -1  -5   79.10   15.25
  11   1  -5   85.95   16.43
  11  -1  -4   76.61   15.41
  11   1  -4   56.13   12.99
  11  -1  -3    6.24    7.07
  11   1  -3   12.44    7.09
  11  -1  -2    4.91    3.59
  11   1  -2   -0.99    3.01
  11  -1  -1    9.59    5.78
  11   1  -1   18.54    8.18
  11   1   0  144.56   22.61
  11  -1   0  154.19   24.00
 -11   1  -1   18.31    9.74
  11   1   1    6.04    4.46
  11  -1   1   15.98    9.56
 -11  -1  -1   14.35    7.42
 -11   1  -2   31.47   12.26
  11   1   2   33.66   17.22
 -11  -1  -2   20.78    8.90
  11   1   2   22.36    9.54
  11  -1   2   23.16    9.03
  11   1   3   11.21   11.49
 -11   1  -3    0.80    4.22
 -11  -1  -3   15.29    8.15
  11   1   3   -1.89    5.14
  11  -1   3   10.62    5.35
 -11  -2  11   -1.21    4.44
 -11   2  11    2.41    4.75
  11   2 -11   -3.56    4.28
  11  -2 -11   -5.84    5.22
 -11  -2  10    5.72    4.96
 -11   2  10    9.35    6.93
  11   2 -10    6.68    7.03
  11  -2 -10    4.62    4.82
 -11  -2   9   -1.02    6.34
 -11   2   9    0.03    3.04
  11   2  -9   14.35    9.02
  11  -2  -9    5.28    5.91
 -11  -2   8   10.49    6.54
 -11   2   8    1.95    4.20
  11   2  -8    9.51    7.96
  11  -2  -8   -0.76    1.91
 -11  -2   7  103.61   18.93
 -11   2   7  120.15   20.29
  11  -2  -6    5.13    5.24
  11   2  -6    8.37    4.73
  11  -2  -5   68.31   14.79
  11   2  -5   61.06   13.80
  11  -2  -4    2.04    3.12
  11   2  -4    4.14    2.53
  11  -2  -3  126.23   20.26
  11   2  -3  113.79   18.01
  11  -2  -2   15.75    7.75
  11   2  -2   15.73    7.97
  11  -2  -1  125.09   21.37
  11   2  -1  123.79   19.59
  11   2   0  176.19   29.17
  11   2   0  161.63   22.81
  11  -2   0  163.05   24.53
 -11  -2  -1  123.76   21.63
  11   2   1  123.44   26.57
 -11   2  -1  121.09   21.67
  11   2   1  127.76   20.58
  11  -2   1  113.14   21.63
  11   2   2   40.99   18.04
  11   2   2   16.17    7.43
  11  -2   2   27.55   11.68
 -11   2  -2   52.07   16.28
 -11  -2  -2   33.14   12.69
  11   2   3   14.23   12.77
  11  -2   3   -8.41    8.32
 -11   2  -3    8.46    8.53
 -11  -2  -3   -3.58    3.93
 -11  -3  11   37.58   12.27
 -11   3  11   41.22   13.66
  11   3 -11   37.94   11.84
  11  -3 -11   40.92   12.42
 -11  -3  10   15.27    7.83
 -11   3  10   25.08   10.35
  11   3 -10   22.31    9.26
  11  -3 -10   13.78    7.83
 -11  -3   9   67.01   15.86
 -11   3   9   65.75   15.40
  11   3  -9   58.27   15.04
  11  -3  -9   58.88   14.80
 -11  -3   8    2.98    3.26
 -11   3   8   12.62    8.14
  11   3  -8   -5.95    6.16
  11  -3  -8   15.14    7.93
 -11   3   7    3.38    2.85
  11   3  -7   14.84    8.29
  11  -3  -7   12.98    8.53
  11  -3  -7    7.99    5.00
  11  -3  -6   25.58    8.98
  11   3  -6   30.84    9.52
  11  -3  -5   32.83   10.87
  11   3  -5   43.84   11.55
  11  -3  -4   15.99    7.31
  11   3  -4   23.01    8.62
  11  -3  -3    2.27    2.74
  11   3  -3    3.30    2.35
  11  -3  -2   11.88    7.41
  11   3  -2    3.81    4.27
  11   3  -1   11.79    9.75
  11   3  -1   12.44    6.98
  11  -3  -1   15.38    8.01
  11   3   0  122.47   27.29
  11   3   0  140.81   21.11
  11  -3   0  145.47   24.39
  11   3   1   20.37   13.56
  11   3   1   25.07    9.36
  11  -3   1   12.51    5.12
 -11   3  -2    9.24    8.49
  11   3   2    3.31    5.14
 -11  -3  -2   13.39   10.06
  11   3   2    0.60    2.90
  11  -3   2    6.75    5.54
 -11   3  -3    8.67    7.08
  11   3   3   -9.89   12.27
 -11  -3  -3   11.54    7.29
  11  -4 -11    1.36    2.58
 -11  -4  11   10.92    5.77
  11   4 -11    6.88    5.86
 -11  -4  10  164.13   25.18
 -11   4  10  144.52   23.68
  11   4 -10  175.99   27.01
  11  -4 -10  148.60   25.01
 -11  -4   9  136.29   22.30
  11   4  -9  165.05   25.49
  11  -4  -9  139.05   23.19
 -11   4   9  171.00   24.98
 -11  -4   8  100.61   18.92
 -11   4   8  105.30   19.13
  11   4  -8  137.34   22.37
  11  -4  -8  124.64   21.48
  11  -4  -8   86.24   16.97
  11   4  -7   44.16   12.22
  11  -4  -7   36.18   11.48
  11  -4  -7   55.27   13.52
  11  -4  -6   12.56    7.47
  11   4  -6   15.29    6.98
  11  -4  -5  142.82   21.50
  11   4  -5  168.17   21.83
  11  -4  -4    0.83    2.43
  11   4  -4    7.88    5.98
  11  -4  -3   -0.08    4.71
  11   4  -3   -2.62    4.59
  11   4  -2    9.98   10.53
  11  -4  -2   20.17   10.04
  11   4  -2   16.89    7.97
  11   4  -1   33.35   14.43
  11   4  -1   38.21   10.89
  11  -4  -1   37.49   12.25
  11   4   0   -8.69    8.20
  11   4   0    1.20    3.61
  11  -4   0   12.39    8.62
  11   4   1    2.23    7.21
  11   4   1   -2.39    2.28
  11  -4   1    3.13    4.14
  11   4   2   -9.88   14.49
  11   4   3  -55.19   22.73
 -11  -5  10   -1.32    4.73
 -11   5  10    4.57    5.24
  11   5 -10    1.82    2.61
  11  -5 -10   13.73    7.70
 -11  -5   9   32.98   10.90
 -11   5   9   27.92    9.99
  11   5  -9   24.00    9.40
  11  -5  -9   31.91   11.02
  11  -5  -9   29.95   10.54
  11   5  -8   12.81    6.64
  11  -5  -8   18.29    8.12
  11  -5  -8   18.28    8.86
  11   5  -7   -8.12    6.32
  11  -5  -7   -5.14    4.64
  11   5  -6   57.08   14.02
  11  -5  -6   89.05   17.54
  11  -5  -6   71.02   15.52
  11   5  -5   35.20   11.74
  11  -5  -5   16.49    7.81
  11   5  -4  130.22   22.79
  11  -5  -4  112.59   19.97
  11   5  -3    3.40    3.84
  11  -5  -3    8.32    6.95
  11  -5  -2    0.79    4.92
  11  -5  -1    4.29    2.92
  11   5   1   -9.18   10.17
  11   5   2   13.42   12.17
  11  -6  -7    6.44    4.25
  11  -6  -6    0.87    2.71
  11   6  -5   32.01   11.48
  11  -6  -5   25.92   10.36
  11   6  -4    2.82    4.02
  11  -6  -4    2.92    4.70
  11  -6  -3   41.67   12.47
 -12   0  10   29.03   11.48
  12   0 -10   15.88    7.70
 -12   0   9   30.85   10.67
  12   0  -9   26.76    9.56
 -12   0   8   13.06    8.13
  12   0  -8   33.71   11.42
  12   0  -7  232.78   28.17
  12   0  -6    6.34    5.73
  12   0  -5  310.90   32.16
  12   0  -4   38.01   12.02
  12   0  -3   -0.92    3.86
  12   0  -2  101.24   19.07
  12   0  -1   45.98   13.79
  12   0   0   15.48   12.78
  12   0   1   27.49   12.54
 -12  -1  10   84.12   18.38
 -12   1  10   75.89   17.44
  12   1 -10   47.45   14.39
  12  -1 -10   66.81   16.01
 -12  -1   9    9.63    7.60
 -12   1   9   17.06    9.95
  12   1  -9    9.64    6.22
  12  -1  -9    7.03    5.79
 -12  -1   8    4.42    5.08
 -12   1   8    8.65    7.21
  12   1  -8    6.32    6.89
  12  -1  -8    7.23    5.72
  12  -1  -7    3.32    4.51
  12   1  -7    3.81    3.82
  12  -1  -6   30.36   10.80
  12   1  -6   63.84   14.75
  12  -1  -5   72.45   15.78
  12   1  -5   79.62   16.40
  12  -1  -4   52.80   13.99
  12   1  -4   33.43   11.41
  12  -1  -3   -0.39    2.91
  12   1  -3    6.43    5.75
  12  -1  -2    7.25    5.79
  12   1  -2   10.02    5.33
  12   1  -1  103.68   19.90
  12  -1  -1  104.57   20.29
  12   1   0    4.42    6.23
  12  -1   0   -2.51    2.93
  12   1   1   18.06    8.38
  12  -1   1   42.90   13.88
  12   1   2    1.64    5.50
 -12  -2  10   11.95    8.17
 -12  -2   9    4.52    7.10
 -12   2   9    6.78    7.03
  12   2  -9   -0.25    2.09
  12  -2  -9    6.17    6.84
 -12  -2   8   68.07   16.46
 -12   2   8   58.85   15.67
  12   2  -8   47.37   13.39
  12  -2  -8   57.67   15.01
  12  -2  -8   47.88   13.48
  12  -2  -7    7.69    7.09
  12   2  -7    7.03    5.17
  12  -2  -6   -1.57    3.01
  12   2  -6   -4.42    2.41
  12  -2  -5   12.24    8.46
  12   2  -5    9.17    6.42
  12  -2  -4    0.99    3.81
  12   2  -4    1.32    4.84
  12  -2  -3   17.46    8.03
  12   2  -3   38.28   11.35
  12  -2  -2   66.00   15.98
  12   2  -2   59.74   14.12
  12   2  -1  123.79   25.19
  12   2  -1  110.28   20.06
  12  -2  -1  156.29   24.69
  12   2   0  154.85   30.95
  12   2   0  118.90   21.12
  12  -2   0  151.95   24.96
  12   2   1   28.96   15.45
  12   2   1    4.07    5.50
  12   2   2   61.04   15.94
 -12  -3   9    5.76    6.45
 -12   3   9    7.82    5.80
  12   3  -9    6.58    6.69
  12  -3  -9   -5.02    5.81
  12   3  -8   10.35    8.24
  12  -3  -8    4.14    6.66
  12  -3  -8   -5.32    7.65
  12  -3  -7    6.89    8.22
  12  -3  -7    1.63    2.29
  12   3  -7    0.43    3.69
  12  -3  -6   30.30   10.24
  12   3  -6   20.91    9.36
  12  -3  -5   21.07    9.23
  12   3  -5   39.03   11.20
  12   3  -4   21.73   12.93
  12  -3  -4   11.23    7.13
  12   3  -4   14.86    7.22
  12  -3  -3    3.80    7.83
  12   3  -3    0.89    3.73
  12   3  -2    9.48    9.62
  12  -3  -2    2.21    5.37
  12   3  -2   14.18    7.50
  12   3  -1   59.13   19.96
  12   3  -1   45.10   12.72
  12  -3  -1   47.71   14.10
  12   3   0    7.90    8.60
  12   3   0   -9.02    6.35
  12   3   1   12.52    9.99
  12   3   1   24.67   10.00
  12   3   2   -3.17    5.96
  12   4  -8    0.33    5.53
  12  -4  -8    8.25    6.78
  12   4  -7  151.01   24.11
  12  -4  -7  133.79   23.06
  12   4  -7  141.33   21.44
  12  -4  -6    8.48    7.16
  12   4  -6    2.98    4.58
  12   4  -5  167.24   22.84
  12  -4  -5  146.40   22.38
  12  -4  -4    7.68    4.29
  12   4  -4   19.72    8.01
  12   4  -3   -7.91    6.38
  12   4  -2   39.35   11.44
  12   4  -1   -1.55    7.46
  12   4  -1   10.02    7.49
  12   4   0  -17.05   16.72
  12   4   1    1.77    7.79
  12   5  -7    4.54    5.58
  12  -5  -7   -0.52    3.65
  12   5  -6   42.20   13.41
  12  -5  -6   26.85   10.47
  12   5  -5    4.24    3.30
  13   0  -7   38.88   12.20
  13   0  -6   74.07   17.06
  13   0  -5   61.32   15.13
  13   0  -4   31.98   10.66
  13   0  -3   52.65   14.99
  13   1  -7   10.73    7.56
  13   1  -6  104.04   19.60
  13  -1  -5   12.07    7.15
  13   1  -5    4.14    5.78
  13   1  -4    6.15    6.49
  13   1  -3   10.73    7.27
  13   1  -2   14.59    8.15
  13   2  -7    7.92    6.30
  13   2  -6    6.88    4.97
  13   2  -5   -2.17    2.64
  13   2  -4   10.69    5.33
  13   2  -3   -2.81    3.44
  13   2  -2   21.89   12.84
  13   2  -2    6.53    5.36
  13   2  -1   10.80   11.05
  13   3  -7   14.81    7.92
  13   3  -6  100.26   19.30
  13   3  -5    4.59    5.11
  13   3  -4    1.32    3.38
  13   3  -3   -2.48    3.56
  13   3  -2   20.98   13.45
  13   3  -2   16.62    7.20
  13   3  -1   41.55   18.23
  13   3  -1   37.17   12.21
  13   4  -7   29.49   10.24
  13   4  -6   41.33   11.99
  13   4  -5   47.72   12.94
  13   4  -4   27.58    9.26
   0   0   0    0.00    0.00
TITL shI_6206_IlGu_autored in P2(1)/m
REM P2(1)/m (#11 in standard setting)
CELL 0.71073  10.404848   7.425435  12.285017  90.0000 108.7403  90.0000
ZERR    2.00   0.000373   0.000274   0.000482   0.0000   0.0040   0.0000
LATT  1
SYMM -x, y+1/2,-z
SFAC C H N Br Sn
UNIT 8.00 24.00 4.00 16.00 2.00
REM  CrysAlisPro recorded range (K): Min=199.7; max=211.9; aver:205.8
TEMP -67
SIZE 0.03 0.20 0.30
TREF
HKLF 4
END
_computing_structure_solution     'SHELXT 2018/2 (Sheldrick, 2018)'
;
_shelx_hkl_checksum     61122
_shelx_res_file
;
TITL shi_6206_ilgu_autored_a.res in P2(1)/m
    shi_6206_ilgu_autored.res
    created by SHELXL-2019/3 at 17:28:57 on 11-Nov-2025
REM Old TITL shI_6206_IlGu_autored in P2(1)/m
REM SHELXT solution in P2(1)/m: R1 0.218, Rweak 0.020, Alpha 0.026
REM <I/s> 0.405 for 4 systematic absences, Orientation as input
REM Formula found by SHELXT: C2 N3 Br7 Sn
CELL 0.71073 10.4048 7.4254 12.285 90 108.74 90
ZERR 2 0.0004 0.0003 0.0005 0 0.004 0
LATT 1
SYMM -X,0.5+Y,-Z
SFAC C H Br N Sn
UNIT 8 28 16 4 2
EQIV $1 +X,1.5-Y,+Z
EQIV $2 1-X,-0.5+Y,-Z
EQIV $3 1-X,1-Y,-Z
EQIV $4 1+X,+Y,+Z
EQIV $5 1+X,1.5-Y,+Z
EQIV $6 -X,1-Y,1-Z
EQIV $7 -X,0.5+Y,1-Z
EQIV $8 1-X,2-Y,1-Z
EQIV $9 1-X,-0.5+Y,1-Z
EQIV $10 1-X,2-Y,-Z
EQIV $11 1-X,0.5+Y,-Z
L.S. 40
PLAN  7
SIZE 0.03 0.2 0.3
TEMP -67
CONF
HTAB N2 Br1_$8
HTAB N2 Br2_$8
HTAB N2 Br1_$9
HTAB N2 Br2_$9
HTAB N2 Br3
HTAB N2 Br2
HTAB N2 Br3_$1
HTAB N1 Br1_$1
HTAB N1 Br1
HTAB N1 Br1_$10
HTAB N1 Br3_$11
HTAB N1 Br4_$11
HTAB N1 Br1_$2
HTAB N1 Br4_$3
HTAB N1 Br3_$3
HTAB C4 Br5_$9
HTAB C4 Br6_$6
HTAB C3 Br6_$6
HTAB C3 Br6_$7
HTAB C3 Br3
HTAB C3 Br3_$1
HTAB C1 Br4_$3
HTAB C1 Br3_$3
HTAB C1 Br3_$11
HTAB C1 Br4_$11
HTAB C2 Br3_$4
HTAB C2 Br4_$5
HTAB C2 Br3_$5
FREE Br5 C2_$1
FREE Br5 H2b_$1
FREE H1e H1d_$1
FREE H1e H1e_$1
FREE C2 C2_$1
FREE C2 H1d_$1
FREE C4 C4_$1
FREE C4 H4a_$1
FREE C4 H3a_$1
FREE H3b H3a_$1
FREE H3b H3b_$1
BOND
list 4
MORE -1
BOND $H
fmap 2 53
acta
REM <olex2.extras>
REM <HklSrc "%.\\shi_6206_ilgu_autored.hkl">
REM </olex2.extras>
WGHT    0.034500    1.906100
FVAR       0.24558
SN1   5    0.420764    0.750000    0.223066    10.50000    0.02662    0.01752 =
         0.02004    0.00000    0.00751    0.00000
BR1   3    0.559263    0.996425    0.162385    11.00000    0.04288    0.04341 =
         0.03693    0.00781    0.01080   -0.01181
BR2   3    0.600929    0.750000    0.428224    10.50000    0.03536    0.04316 =
         0.02137    0.00000    0.00368    0.00000
BR3   3    0.288112    0.501781    0.286003    11.00000    0.04999    0.03544 =
         0.04257    0.00912    0.01615   -0.01350
BR4   3    0.245722    0.750000    0.015683    10.50000    0.03316    0.03344 =
         0.02673    0.00000    0.00290    0.00000
BR5   3    0.918835    0.793771    0.251990    10.50000    0.04839    0.20778 =
         0.06316   -0.06675   -0.00760    0.02895
BR6   3   -0.029316    0.750000    0.583377    10.50000    0.03307    0.07920 =
         0.09403    0.00000    0.02424    0.00000
N1    4    0.721623    0.750000   -0.008207    10.50000    0.03189    0.05170 =
         0.03623    0.00000   -0.00196    0.00000
PART -1
AFIX 137
H1A   2    0.679827    0.804410   -0.075809    10.50000   -1.20000
H1B   2    0.702894    0.809821    0.048616    10.50000   -1.20000
H1C   2    0.691907    0.635769   -0.010649    10.50000   -1.20000
AFIX   0
PART 0
N2    4    0.368539    0.750000    0.576381    10.50000    0.03268    0.03891 =
         0.03206    0.00000    0.00995    0.00000
PART -1
AFIX 137
H2C   2    0.398970    0.864267    0.583555    10.50000   -1.20000
H2D   2    0.393159    0.693959    0.521196    10.50000   -1.20000
H2E   2    0.404562    0.691774    0.643574    10.50000   -1.20000
AFIX   0
PART 0
C1    1    0.865901    0.750000    0.012932    10.50000    0.02934    0.04944 =
         0.03856    0.00000    0.00502    0.00000
AFIX   3
H1D   2    0.898195    0.874116    0.013665    10.50000   -1.20000
H1E   2    0.885342    0.682459   -0.048515    10.50000   -1.20000
AFIX   0
C2    1    0.938145    0.661625    0.127432    10.50000    0.04189    0.06329 =
         0.09174   -0.01229    0.03485   -0.00834
AFIX   3
H2A   2    1.034833    0.651088    0.136189    10.50000   -1.20000
H2B   2    0.899608    0.541247    0.127654    10.50000   -1.20000
AFIX   0
C3    1    0.220409    0.750000    0.545184    10.50000    0.03424    0.12062 =
         0.04243    0.00000    0.01314    0.00000
AFIX   3
H3A   2    0.189845    0.874306    0.526024    10.50000   -1.20000
H3B   2    0.187034    0.674578    0.476363    10.50000   -1.20000
AFIX   0
C4    1    0.161348    0.688786    0.621307    10.50000    0.02782    0.06152 =
         0.09980    0.02205    0.00807    0.00902
AFIX   3
H4A   2    0.210256    0.749999    0.695318    10.50000   -1.20000
H4B   2    0.171565    0.557662    0.627932    10.50000   -1.20000
AFIX   0
HKLF 4
REM  shi_6206_ilgu_autored_a.res in P2(1)/m
REM wR2 = 0.1178, GooF = S = 1.075, Restrained GooF = 1.075 for all data
REM R1 = 0.0512 for 1492 Fo > 4sig(Fo) and 0.0955 for all 2293 data
REM 96 parameters refined using 0 restraints
END
WGHT      0.0345      1.9061
REM Highest difference peak  1.210,  deepest hole -1.217,  1-sigma level  0.242
Q1    1   0.3434  0.6982  0.2184  11.00000  0.05    1.09
Q2    1   0.3172  0.7500  0.7379  10.50000  0.05    1.02
Q3    1   0.3804  0.7500  0.2984  10.50000  0.05    1.01
Q4    1   0.0201  0.7500  0.6651  10.50000  0.05    1.00
Q5    1   0.5790  0.7500  0.6976  10.50000  0.05    0.98
Q6    1   0.5209  0.6756  0.4218  11.00000  0.05    0.97
Q7    1   0.4531  0.7500  0.2381  10.50000  0.05    0.96
;
_shelx_res_checksum     23
