# Supplementary material for: Crystal structure of bis­(2-bromo­ethyl­ammonium) hexa­bromido­stannate(IV)
Source: Acta Crystallogr E Crystallogr Commun. 2026 Jan 1;82(Pt 1):1–4. doi: 10.1107/S2056989025010588 (PMC12810315; doi:10.1107/S2056989025010588)
Supplement: Supplementary file 2 [file e-82-00001-Isup2.hkl]

data_I                                                                          
_shelx_title ' shi_6206_ilgu_autored_a.res in P2(1)/m'                          
_shelx_refln_list_code          4                                               
_shelx_F_calc_maximum      417.94                                               
_exptl_crystal_F_000       764.00                                               
_reflns_d_resolution_high  0.7277                                               
                                                                                
loop_                                                                           
 _space_group_symop_operation_xyz                                               
 'x, y, z'                                                                      
 '-x, y+1/2, -z'                                                                
 '-x, -y, -z'                                                                   
 'x, -y-1/2, z'                                                                 
                                                                                
_cell_length_a    10.4048                                                       
_cell_length_b     7.4254                                                       
_cell_length_c    12.2850                                                       
_cell_angle_alpha  90.000                                                       
_cell_angle_beta  108.740                                                       
_cell_angle_gamma  90.000                                                       
                                                                                
_shelx_F_squared_multiplier     1.000                                           
                                                                                
loop_                                                                           
 _refln_index_h                                                                 
 _refln_index_k                                                                 
 _refln_index_l                                                                 
 _refln_F_squared_calc                                                          
 _refln_F_squared_meas                                                          
 _refln_F_squared_sigma                                                         
 _refln_observed_status                                                         
   1   0   0      23162.66      22408.25       172.58 o                         
   2   0   0       2827.70       2384.85        80.11 o                         
   3   0   0       6047.09       6285.85       161.63 o                         
   4   0   0       2016.19       2283.53       113.14 o                         
   5   0   0       1837.34       2194.69       153.94 o                         
   6   0   0      35378.89      33385.31       657.98 o                         
   7   0   0      18132.30      17317.19       639.19 o                         
   8   0   0       3705.71       3542.66       255.20 o                         
   9   0   0         20.79        -41.49        41.49 o                         
  10   0   0          1.23        104.31        43.23 o                         
  11   0   0         60.83        123.03       120.87 o                         
  12   0   0        172.45        256.67       211.90 o                         
   1   1   0       1254.13       1563.00        61.24 o                         
   2   1   0       7618.26       7426.18       254.13 o                         
   3   1   0      11571.70      11099.38       140.98 o                         
   4   1   0      17153.30      16685.01       211.47 o                         
   5   1   0        485.34        475.08        50.94 o                         
   6   1   0       1812.16       1523.12       100.82 o                         
   7   1   0       1308.49       1337.13       101.31 o                         
   8   1   0        197.14        124.77        33.63 o                         
   9   1   0          8.72         41.52        30.86 o                         
  10   1   0        569.34        624.97        90.83 o                         
  11   1   0       2235.58       2474.56       272.87 o                         
  12   1   0         23.01         -4.86        57.45 o                         
   0   2   0      13493.41      13932.64       423.47 o                         
   1   2   0      10403.21       9647.46       108.00 o                         
   2   2   0       4607.87       5501.04       162.22 o                         
   3   2   0        596.71        580.49        33.64 o                         
   4   2   0       4024.98       4289.35       105.27 o                         
   5   2   0      18894.27      19200.30       298.80 o                         
   6   2   0       5047.19       5170.48       184.61 o                         
   7   2   0       3083.43       2917.57       152.37 o                         
   8   2   0       3887.66       3725.74       186.79 o                         
   9   2   0        261.59        365.45        62.04 o                         
  10   2   0        120.19        193.58        78.57 o                         
  11   2   0       2604.55       2751.42       240.35 o                         
  12   2   0       2076.44       2313.68       237.09 o                         
   1   3   0       1546.77       1652.95        46.14 o                         
   2   3   0       3538.66       3669.40        70.73 o                         
   3   3   0       1251.95       1206.61        46.29 o                         
   4   3   0       6496.57       6785.12       127.62 o                         
   5   3   0       1080.23       1145.30        69.76 o                         
   6   3   0        798.14        881.51        66.32 o                         
   7   3   0        770.18        827.91        78.54 o                         
   8   3   0        141.81        183.02        41.76 o                         
   9   3   0        478.15        516.65        97.38 o                         
  10   3   0        866.41        861.23       132.04 o                         
  11   3   0       2203.26       2291.82       228.45 o                         
  12   3   0          2.12        -30.40       140.27 o                         
   0   4   0     125442.82     112683.13      1490.61 o                         
   1   4   0      20524.93      18590.50      1701.02 o                         
   2   4   0        150.50        120.34        16.85 o                         
   3   4   0       1804.06       1830.87        72.09 o                         
   4   4   0       1511.68       1572.70        73.45 o                         
   5   4   0       1830.26       1873.07       115.75 o                         
   6   4   0      13925.12      14753.95       364.29 o                         
   7   4   0      13212.86      13326.23       369.42 o                         
   8   4   0       1162.59       1331.18       120.30 o                         
   9   4   0         16.65         -0.16        37.42 o                         
  10   4   0          2.96          0.18        51.69 o                         
  11   4   0         64.06         22.86        83.08 o                         
  12   4   0         55.25       -277.23       277.23 o                         
   1   5   0       1232.48       1106.99       209.91 o                         
   2   5   0        343.16        371.85        41.99 o                         
   3   5   0        853.99        827.46        58.41 o                         
   4   5   0       1492.37       1593.28        90.62 o                         
   5   5   0       2094.28       2217.05       121.96 o                         
   6   5   0        423.17        455.53        62.78 o                         
   7   5   0        755.03        735.24        88.46 o                         
   8   5   0        128.42        277.07        60.70 o                         
   9   5   0          7.18         51.41       194.49 o                         
  10   5   0         32.27        103.70        79.84 o                         
   0   6   0        312.99        197.81       137.45 o                         
   1   6   0         75.68         17.58       145.25 o                         
   2   6   0        614.89        350.52       366.43 o                         
   3   6   0          4.31         20.89        36.23 o                         
   4   6   0        919.54        912.23       157.35 o                         
   5   6   0       6760.69       7146.45       490.35 o                         
   6   6   0       1366.59       1351.55       191.74 o                         
   7   6   0        311.77        507.20       134.14 o                         
   8   6   0       1266.01       1582.30       290.83 o                         
   9   6   0          7.29         67.98        69.14 o                         
  10   6   0         28.54        -52.06        72.46 o                         
   1   7   0        668.79        271.43       460.45 o                         
   2   7   0        789.09        914.43       478.85 o                         
   3   7   0        131.41         90.53       157.19 o                         
   4   7   0        993.63        337.75       288.01 o                         
   5   7   0        637.67        -90.37       227.65 o                         
   6   7   0         80.74         -0.34        54.05 o                         
   7   7   0        165.29         97.08       115.90 o                         
   8   7   0          1.45       -114.08       125.35 o                         
   9   7   0        461.91        159.84        47.92 o                         
   0   8   0      15633.78      16546.93      2598.70 o                         
   1   8   0       4124.08       4500.53       905.51 o                         
   2   8   0          3.29        280.88       267.61 o                         
   3   8   0        191.36        563.25       465.92 o                         
   4   8   0        159.87       -246.56       335.26 o                         
   5   8   0        329.36        380.36       431.10 o                         
   6   8   0       2744.76       1784.92       731.87 o                         
   1   9   0        329.82        171.57       583.39 o                         
   2   9   0        118.10        163.28       224.52 o                         
   3   9   0         15.12        292.98       237.27 o                         
 -12   0   1        683.23        762.38       228.65 o                         
 -11   0   1       1584.67       1642.66       293.31 o                         
 -10   0   1        694.93        635.54       186.53 o                         
  -9   0   1       1516.90       1557.10       256.84 o                         
  -8   0   1       7558.21       7554.02       513.17 o                         
  -7   0   1        113.62         59.54        34.11 o                         
  -6   0   1       7676.59       7986.12       313.99 o                         
  -5   0   1       1528.11       1221.20       109.98 o                         
  -4   0   1      16882.82      15921.62       249.45 o                         
  -3   0   1      68590.52      66383.09       505.49 o                         
  -2   0   1      15286.31      16620.59       207.76 o                         
  -1   0   1        122.93        405.64        34.41 o                         
   0   0   1         50.31         17.59        19.73 o                         
   1   0   1      16486.83      17084.90       246.44 o                         
   2   0   1       1256.67       1168.59        77.78 o                         
   3   0   1       3844.74       3390.48       155.29 o                         
   4   0   1        739.45        641.78        64.38 o                         
   5   0   1       1461.00       1650.94       138.43 o                         
   6   0   1        985.52        910.79       112.95 o                         
   7   0   1        106.65        161.63        83.98 o                         
   8   0   1       9938.75       9574.52       435.73 o                         
   9   0   1       3044.70       3275.61       272.50 o                         
  10   0   1       4056.72       4530.20       345.16 o                         
  11   0   1        119.30        232.37        92.56 o                         
  12   0   1        112.37        455.80       207.92 o                         
 -12   1   1       1375.20       1726.36       235.57 o                         
 -11   1   1        239.03        220.45        78.27 o                         
 -10   1   1         26.48         53.56        79.92 o                         
  -9   1   1        536.38        505.39       100.54 o                         
  -8   1   1       5616.09       5452.29       310.59 o                         
  -7   1   1       2927.94       2823.05       146.07 o                         
  -6   1   1      29265.70      29330.61       427.17 o                         
  -5   1   1       3195.69       3158.37       125.87 o                         
  -4   1   1       3778.76       3590.97        90.58 o                         
  -3   1   1       2017.88       1973.76        61.03 o                         
  -2   1   1      10894.91      10949.96       118.84 o                         
  -1   1   1      17602.34      19480.20       150.41 o                         
   0   1   1      20795.64      19874.66       219.77 o                         
   1   1   1        292.62        397.86        24.32 o                         
   2   1   1        167.45        150.93        15.07 o                         
   3   1   1        128.10        107.24        20.99 o                         
   4   1   1       6595.98       6672.91       140.10 o                         
   5   1   1       9220.42       9446.65       236.54 o                         
   6   1   1       3798.19       3467.31       157.89 o                         
   7   1   1         81.82        137.39        41.04 o                         
   8   1   1         16.77         97.03        33.57 o                         
   9   1   1        349.96        264.30        52.79 o                         
  10   1   1       1756.35       1725.46       151.13 o                         
  11   1   1         88.63        200.27        55.29 o                         
  12   1   1        690.37        457.39       205.93 o                         
 -13   2   1         13.16        179.07       183.22 o                         
 -12   2   1       1745.32       2158.34       219.59 o                         
 -11   2   1       1847.95       2062.43       239.44 o                         
 -10   2   1       4497.35       4791.36       336.05 o                         
  -9   2   1         16.02        -50.63        50.63 o                         
  -8   2   1        834.54        852.74       124.32 o                         
  -7   2   1        420.05        329.87        66.49 o                         
  -6   2   1          7.17         24.00        18.53 o                         
  -5   2   1          2.02          1.64        17.71 o                         
  -4   2   1      20264.60      20235.34       230.82 o                         
  -3   2   1      23811.47      23663.51       434.15 o                         
  -2   2   1      59388.11      58281.36       766.18 o                         
  -1   2   1        639.40        810.74        23.22 o                         
   0   2   1       3703.84       3329.79        97.46 o                         
   1   2   1      11023.85      11111.33       148.48 o                         
   2   2   1       6782.21       7055.65       226.05 o                         
   3   2   1      30720.08      30957.05      1152.65 o                         
   4   2   1      59332.28      58252.68       441.88 o                         
   5   2   1      22760.84      21884.33       341.16 o                         
   6   2   1        511.68        609.34        65.73 o                         
   7   2   1       2066.61       2148.01       125.56 o                         
   8   2   1        811.47        830.31        85.95 o                         
   9   2   1         60.05        140.36        46.86 o                         
  10   2   1       6177.46       6433.57       270.54 o                         
  11   2   1       1738.52       2023.89       164.32 o                         
  12   2   1         77.73        175.83       206.35 o                         
 -13   3   1        653.16        645.18       168.21 o                         
 -12   3   1        638.30        815.58       141.55 o                         
 -11   3   1        164.08        219.70        76.78 o                         
 -10   3   1          4.34        141.31        62.90 o                         
  -9   3   1         34.52         88.06        56.62 o                         
  -8   3   1       4054.12       4067.75       237.08 o                         
  -7   3   1       3356.95       3299.85       198.01 o                         
  -6   3   1      11541.43      12100.87       349.97 o                         
  -5   3   1       1684.22       1763.84       132.14 o                         
  -4   3   1       1763.65       1802.00        76.75 o                         
  -3   3   1       2090.06       1950.56        64.42 o                         
  -2   3   1       4446.95       4629.87       228.29 o                         
  -1   3   1      22579.75      23350.67       240.27 o                         
   0   3   1       6486.85       6650.16        90.41 o                         
   1   3   1        145.13        167.55        25.09 o                         
   2   3   1          4.02         16.86        15.45 o                         
   3   3   1         87.09         70.52        15.58 o                         
   4   3   1       4765.45       5029.06       124.11 o                         
   5   3   1       8247.31       8651.28       198.09 o                         
   6   3   1        576.02        642.38        58.96 o                         
   7   3   1         52.68         49.41        22.99 o                         
   8   3   1        110.67        102.12        22.12 o                         
   9   3   1        336.49        343.45        63.75 o                         
  10   3   1       1444.11       1582.73       140.50 o                         
  11   3   1        315.64        292.18        70.70 o                         
  12   3   1        326.57        308.27       117.18 o                         
 -12   4   1        241.65         70.03        95.92 o                         
 -11   4   1        371.95        608.25       117.54 o                         
 -10   4   1        806.32        818.54       112.91 o                         
  -9   4   1        162.95        217.92        83.50 o                         
  -8   4   1       3750.76       3774.24       205.94 o                         
  -7   4   1         18.55         58.70        43.72 o                         
  -6   4   1       2904.72       2861.59       155.90 o                         
  -5   4   1         39.58         48.16        34.46 o                         
  -4   4   1      10640.40      10342.67       181.25 o                         
  -3   4   1      16322.88      16390.90       179.47 o                         
  -2   4   1       3050.59       3030.56        66.52 o                         
  -1   4   1       1137.70       1355.26        55.59 o                         
   0   4   1         98.10        104.50        26.38 o                         
   1   4   1      11717.72      12187.74       208.03 o                         
   2   4   1          9.91         16.54        13.46 o                         
   3   4   1         20.53         47.05        15.02 o                         
   4   4   1       1002.72        935.08        60.24 o                         
   5   4   1        880.68        929.44        65.93 o                         
   6   4   1        393.91        429.82        55.45 o                         
   7   4   1        245.75        277.82        43.87 o                         
   8   4   1       4115.32       4343.01       184.27 o                         
   9   4   1       3130.80       3298.65       191.74 o                         
  10   4   1       1585.49       1608.89       193.99 o                         
  11   4   1          2.14          0.35        31.91 o                         
  12   4   1        131.01         29.35       129.16 o                         
 -11   5   1        132.32         71.13        48.42 o                         
 -10   5   1          1.74         76.60       108.44 o                         
  -9   5   1        145.20         68.66        50.16 o                         
  -8   5   1        861.17        865.99       100.15 o                         
  -7   5   1       3846.84       4196.28       207.40 o                         
  -6   5   1       9108.10       9447.50       327.55 o                         
  -5   5   1         30.13        101.16        30.15 o                         
  -4   5   1        566.85        671.76        43.36 o                         
  -3   5   1        629.60        635.39        40.76 o                         
  -2   5   1       1007.08        776.38       322.25 o                         
  -1   5   1      13345.99      12865.75       936.56 o                         
   0   5   1       4350.30       4458.23       321.33 o                         
   1   5   1        639.65        612.34       208.67 o                         
   2   5   1          3.93          6.68         5.58 o                         
   3   5   1          2.43          1.44         8.97 o                         
   4   5   1       1508.82       1471.21       108.92 o                         
   5   5   1       6281.07       6868.34       239.41 o                         
   6   5   1       1360.87       1237.83       134.77 o                         
   7   5   1        435.81        312.97        94.59 o                         
   8   5   1         25.08          7.93        49.35 o                         
   9   5   1        122.76        122.42       166.39 o                         
  10   5   1        388.34        416.85       230.89 o                         
  11   5   1        163.56       -152.21       168.63 o                         
 -10   6   1       1156.26       1026.68       258.16 o                         
  -9   6   1        101.94        132.87       108.02 o                         
  -8   6   1        112.63        248.27        79.39 o                         
  -7   6   1         33.46         39.30        30.35 o                         
  -6   6   1          1.10        -13.91        28.67 o                         
  -5   6   1        295.68        500.66       430.85 o                         
  -4   6   1       4072.69       4008.02       193.77 o                         
  -3   6   1       9371.32      10524.76      3248.00 o                         
  -2   6   1       8966.05      12033.32      1870.47 o                         
  -1   6   1         16.04        110.66        77.02 o                         
   0   6   1        144.66        300.98        86.67 o                         
   1   6   1       1161.74        878.78       453.65 o                         
   2   6   1       1739.38       1733.68       634.21 o                         
   3   6   1      10502.14      10581.17      1496.25 o                         
   4   6   1      14306.78      15540.06      1966.31 o                         
   5   6   1       5367.46       5721.20      1039.12 o                         
   6   6   1        144.98        125.55       118.09 o                         
   7   6   1        157.34        196.78        79.16 o                         
   8   6   1        432.20        587.51       159.31 o                         
   9   6   1         46.36        -54.05       105.29 o                         
  10   6   1       1684.41       1758.22       364.78 o                         
 -10   7   1          0.02          9.45        41.62 o                         
  -9   7   1         21.14        -86.05        86.05 o                         
  -8   7   1       1095.62       1146.06       253.02 o                         
  -7   7   1       1529.18       1621.82       853.41 o                         
  -6   7   1       1137.49       2465.89      1019.38 o                         
  -5   7   1         52.53        481.51       442.04 o                         
  -4   7   1         93.41       -136.96       205.77 o                         
  -3   7   1        158.70       1191.49       765.86 o                         
  -2   7   1       1293.33       2139.08       832.52 o                         
  -1   7   1       5930.81       5158.11      1124.18 o                         
   0   7   1       1228.26        989.54       380.86 o                         
   1   7   1         46.05        -24.71       252.69 o                         
   2   7   1          2.20        105.79       276.57 o                         
   3   7   1          3.41        181.73       270.60 o                         
   4   7   1       1255.14       1294.13       514.33 o                         
   5   7   1       2436.04       1784.59       593.09 o                         
   6   7   1         57.22         -5.64       180.40 o                         
   7   7   1          8.85         39.79       131.32 o                         
  -6   8   1        758.38       1341.05       772.50 o                         
  -5   8   1        119.84       -149.06       149.06 o                         
  -4   8   1       1104.91        866.84       634.38 o                         
  -3   8   1       1120.15       1797.19       827.88 o                         
  -2   8   1        596.77        793.89       553.96 o                         
  -1   8   1        679.95        408.42       274.39 o                         
   0   8   1        149.19        319.04       302.74 o                         
   1   8   1       1849.14       2030.89       497.49 o                         
   2   8   1        139.14        432.92       330.95 o                         
   3   8   1         62.24        233.13       129.83 o                         
   4   8   1          5.43        472.72       358.48 o                         
   5   8   1        119.51         67.82        99.82 o                         
   6   8   1          8.05        447.51       372.07 o                         
  -3   9   1         14.80       -453.82       453.82 o                         
  -2   9   1        288.47        482.15       357.08 o                         
  -1   9   1       1850.41       1042.82       579.00 o                         
   0   9   1       1188.87        718.41       281.49 o                         
   1   9   1        185.80        338.45       290.66 o                         
   2   9   1         15.30        -29.96       179.32 o                         
 -12   0   2       1575.06       1678.64       316.19 o                         
 -11   0   2        736.42        448.01       150.06 o                         
 -10   0   2       2049.02       2113.88       305.42 o                         
  -9   0   2        578.43        616.31       158.01 o                         
  -8   0   2      11423.35      11073.62       605.69 o                         
  -7   0   2      34495.46      33714.14       975.11 o                         
  -6   0   2      18929.81      18086.95       653.45 o                         
  -5   0   2        569.48        486.60        56.48 o                         
  -4   0   2          9.37         48.92        16.86 o                         
  -3   0   2       1090.19       1038.78        85.56 o                         
  -2   0   2       3883.99       3862.19       134.42 o                         
  -1   0   2       6350.30       6919.46       107.52 o                         
   0   0   2      19372.64      23234.01      2376.44 o                         
   1   0   2      14705.80      14472.66       335.64 o                         
   2   0   2       3794.11       3307.99       156.69 o                         
   3   0   2        121.76         42.40        38.38 o                         
   4   0   2       3698.26       4052.57       208.30 o                         
   5   0   2      25428.38      23688.92       790.07 o                         
   6   0   2         26.26          3.75        31.47 o                         
   7   0   2         79.53        105.33        43.27 o                         
   8   0   2      10089.06      10110.96       463.79 o                         
   9   0   2         95.56        131.22        63.87 o                         
  10   0   2        170.61        266.43        97.56 o                         
  11   0   2        285.43        347.74       108.10 o                         
 -13   1   2        173.22        241.91       135.13 o                         
 -12   1   2        134.26        144.12        65.02 o                         
 -11   1   2         72.17         28.20        48.91 o                         
 -10   1   2        346.85        369.12        88.16 o                         
  -9   1   2        316.66        304.37        85.64 o                         
  -8   1   2       5803.14       5837.06       314.39 o                         
  -7   1   2       1129.41        992.79       120.23 o                         
  -6   1   2        129.37        144.58        62.84 o                         
  -5   1   2        300.94        377.08        35.84 o                         
  -4   1   2       1170.59       1123.81        54.14 o                         
  -3   1   2      20635.02      22330.84       261.88 o                         
  -2   1   2       8325.21       8205.96       138.02 o                         
  -1   1   2       3097.38       3441.11        62.54 o                         
   0   1   2       6219.58       6576.24       190.26 o                         
   1   1   2       5363.38       5606.08       149.83 o                         
   2   1   2      23384.79      23639.87       260.39 o                         
   3   1   2       8376.37       8962.60       134.61 o                         
   4   1   2      15016.53      14750.38       279.13 o                         
   5   1   2        425.02        518.30        76.04 o                         
   6   1   2        130.25        118.02        35.60 o                         
   7   1   2         40.94         33.80        25.44 o                         
   8   1   2       7186.50       7067.92       276.12 o                         
   9   1   2       1746.00       1726.19       134.92 o                         
  10   1   2       2682.98       2821.60       183.01 o                         
  11   1   2        285.15        417.21        77.39 o                         
  12   1   2         38.35         27.19        91.19 o                         
 -13   2   2          4.17        183.28       127.34 o                         
 -12   2   2        973.88       1038.60       175.44 o                         
 -11   2   2        125.32        260.98        92.13 o                         
 -10   2   2        249.89        125.41        54.85 o                         
  -9   2   2       5510.79       5631.29       333.40 o                         
  -8   2   2       2333.96       2122.68       189.25 o                         
  -7   2   2        247.44        253.78        62.98 o                         
  -6   2   2       6298.13       6061.07       267.63 o                         
  -5   2   2        620.21        569.47        53.18 o                         
  -4   2   2         78.01        163.60        19.94 o                         
  -3   2   2      21972.83      21584.13       258.49 o                         
  -2   2   2      91602.44      89317.91       370.99 o                         
  -1   2   2      11014.34      10983.59       138.45 o                         
   0   2   2      31887.46      30935.40       372.33 o                         
   1   2   2      27416.71      25570.10       377.95 o                         
   2   2   2        377.14        312.00        31.29 o                         
   3   2   2        130.68        126.89        20.13 o                         
   4   2   2      43458.75      43629.50       417.33 o                         
   5   2   2       8121.18       7909.08       180.18 o                         
   6   2   2       4372.69       4527.59       145.82 o                         
   7   2   2       4099.00       3986.46       146.57 o                         
   8   2   2        286.23        347.59        48.55 o                         
   9   2   2        342.04        406.13        65.55 o                         
  10   2   2        253.47        288.82        65.77 o                         
  11   2   2        632.32        506.54        86.10 o                         
  12   2   2        791.72       1012.09       264.30 o                         
 -13   3   2        108.17        300.78       105.25 o                         
 -12   3   2          1.70        128.72        65.92 o                         
 -11   3   2         81.77        112.09        66.90 o                         
 -10   3   2        360.93        398.26        80.62 o                         
  -9   3   2       1247.27       1242.32       139.24 o                         
  -8   3   2       4776.21       4774.34       248.78 o                         
  -7   3   2        773.82        813.38        97.32 o                         
  -6   3   2        424.78        376.91        69.24 o                         
  -5   3   2         23.15         72.40        43.06 o                         
  -4   3   2         60.97         81.92        16.07 o                         
  -3   3   2      19328.55      20242.42       334.56 o                         
  -2   3   2       6046.58       6153.50        87.92 o                         
  -1   3   2       1724.19       1695.87        56.39 o                         
   0   3   2       1084.83       1200.51        77.23 o                         
   1   3   2       1439.24       1482.56        61.54 o                         
   2   3   2       9575.04       9851.04       180.71 o                         
   3   3   2      11149.97      11455.26       252.36 o                         
   4   3   2       9906.72       9416.02       419.60 o                         
   5   3   2         19.80         44.76        19.35 o                         
   6   3   2         57.76         53.19        19.47 o                         
   7   3   2         81.37        121.55        31.23 o                         
   8   3   2       3424.35       3717.11       158.17 o                         
   9   3   2       2523.59       2348.50       164.51 o                         
  10   3   2       2113.40       2163.49       166.33 o                         
  11   3   2         24.45         79.42        35.92 o                         
  12   3   2         15.91        -52.56        98.82 o                         
 -12   4   2        600.72        652.45       189.68 o                         
 -11   4   2        228.99        262.98        89.03 o                         
 -10   4   2       1018.35       1059.80       122.56 o                         
  -9   4   2        410.49        506.47        97.05 o                         
  -8   4   2       5224.30       5056.15       287.98 o                         
  -7   4   2      22132.97      22585.53       492.84 o                         
  -6   4   2       7513.65       7269.64       257.86 o                         
  -5   4   2        390.96        352.54        46.51 o                         
  -4   4   2         22.31         15.59        14.50 o                         
  -3   4   2         48.53         37.47         8.19 o                         
  -2   4   2        246.14        284.41        20.68 o                         
  -1   4   2       5147.32       5365.39        89.88 o                         
   0   4   2       6474.67       6481.86        95.83 o                         
   1   4   2      11305.28      10965.95       370.90 o                         
   2   4   2        681.96        644.54        88.66 o                         
   3   4   2         13.96         28.88        19.11 o                         
   4   4   2        593.44        580.05        62.11 o                         
   5   4   2       6261.41       6294.10       237.41 o                         
   6   4   2        567.46        487.14        71.44 o                         
   7   4   2        255.40        265.27        71.25 o                         
   8   4   2       4216.05       4678.83       231.77 o                         
   9   4   2         16.76         30.80        46.87 o                         
  10   4   2        160.59         50.95        39.91 o                         
  11   4   2         50.76       -163.82       240.26 o                         
 -11   5   2         44.19         13.10        81.58 o                         
 -10   5   2         42.91         84.62        64.46 o                         
  -9   5   2        131.92         71.73        40.64 o                         
  -8   5   2       1222.84       1000.43       112.24 o                         
  -7   5   2        215.78        228.14        45.72 o                         
  -6   5   2          4.03         56.35        26.39 o                         
  -5   5   2       1010.21       1040.88        60.37 o                         
  -4   5   2        637.81        638.86        41.51 o                         
  -3   5   2       9111.66       9330.75       144.43 o                         
  -2   5   2       1116.50       1124.40        66.19 o                         
  -1   5   2        325.90        348.08        34.93 o                         
   0   5   2        428.06        373.80        60.93 o                         
   1   5   2         13.19          5.95         4.72 o                         
   2   5   2       4066.36       4222.71       116.52 o                         
   3   5   2       5937.61       6218.24       156.25 o                         
   4   5   2       2833.94       2956.19       138.13 o                         
   5   5   2          0.68        -20.81        20.81 o                         
   6   5   2          0.28         -0.59        21.56 o                         
   7   5   2        122.82        107.62        47.24 o                         
   8   5   2       2414.02       2730.28       200.61 o                         
   9   5   2       1663.87       1588.80       163.83 o                         
  10   5   2        372.59        404.53       138.81 o                         
  11   5   2         44.75        222.51       201.79 o                         
 -10   6   2         13.51        -56.04        57.87 o                         
  -9   6   2       1664.75       1577.57       228.73 o                         
  -8   6   2        791.25        728.83       138.61 o                         
  -7   6   2          6.45        128.17        91.53 o                         
  -6   6   2       1712.56       1946.04       246.40 o                         
  -5   6   2          3.71         39.70        25.29 o                         
  -4   6   2        118.09         92.27        23.05 o                         
  -3   6   2       5152.28       5371.84       911.11 o                         
  -2   6   2      18041.86      18848.12       643.50 o                         
  -1   6   2       3897.24       4066.10       822.90 o                         
   0   6   2       5781.76       6011.43       687.42 o                         
   1   6   2       2875.87       2655.76       293.98 o                         
   2   6   2         48.39         67.02        43.18 o                         
   3   6   2         82.67        268.61       254.51 o                         
   4   6   2       8518.36       9091.10       502.16 o                         
   5   6   2       5162.44       5370.10       306.98 o                         
   6   6   2        648.27        732.76       123.05 o                         
   7   6   2        305.89         98.16       129.83 o                         
   8   6   2         26.87       -327.47       327.47 o                         
   9   6   2         46.41        312.22       299.45 o                         
 -10   7   2        239.80        160.83        86.72 o                         
  -9   7   2       1092.92       1083.01       186.21 o                         
  -8   7   2        985.82        915.63       162.66 o                         
  -7   7   2         70.05        165.97       290.66 o                         
  -6   7   2          5.04         94.34       246.72 o                         
  -5   7   2         36.06        379.20       264.79 o                         
  -4   7   2         49.96        151.55       281.54 o                         
  -3   7   2       5104.29       6141.35      1233.11 o                         
  -2   7   2       1702.83       1374.54       533.07 o                         
  -1   7   2        209.79         80.42       211.40 o                         
   0   7   2         68.60        175.29       146.76 o                         
   1   7   2         31.38       -106.28       134.30 o                         
   2   7   2       1506.22       1336.24       496.59 o                         
   3   7   2       4236.50       5647.57      1046.74 o                         
   4   7   2       2105.42       2127.31       593.43 o                         
   5   7   2          9.40         87.75        90.74 o                         
   6   7   2          1.38         80.28       288.75 o                         
   7   7   2          7.27         89.54       179.07 o                         
  -6   8   2       1543.01       1089.85       573.69 o                         
  -5   8   2         91.82        129.16       330.12 o                         
  -4   8   2          0.43        313.38       386.33 o                         
  -3   8   2          2.91        -63.67       293.98 o                         
  -2   8   2        179.07        332.61       362.12 o                         
  -1   8   2       1127.66       1450.06       445.06 o                         
   0   8   2       1518.32       1305.93       399.26 o                         
   1   8   2       2058.23       2019.59       483.58 o                         
   2   8   2        131.71        161.33       157.02 o                         
   3   8   2        101.35        122.86       224.17 o                         
   4   8   2        137.05        265.46       262.97 o                         
   5   8   2        322.47        436.07       293.81 o                         
  -4   9   2        528.46        862.70       507.37 o                         
  -3   9   2       1274.85       1212.72       566.23 o                         
  -2   9   2        214.81        -35.94       165.63 o                         
  -1   9   2          5.99         25.27       188.51 o                         
   0   9   2         72.35        -76.20       309.48 o                         
   1   9   2         76.74        -55.85       141.87 o                         
   2   9   2        794.48        472.99       231.21 o                         
 -13   0   3        705.34        872.98       248.55 o                         
 -12   0   3         37.59        -15.25        64.00 o                         
 -11   0   3          8.42         75.44        70.30 o                         
 -10   0   3        313.33        216.21       104.13 o                         
  -9   0   3        296.65        309.40       121.04 o                         
  -8   0   3         34.70         17.58        33.49 o                         
  -7   0   3        336.65        456.80       120.38 o                         
  -6   0   3      12973.21      12252.68       555.29 o                         
  -5   0   3      10707.42      11128.84       486.48 o                         
  -4   0   3      37573.29      38406.45       574.37 o                         
  -3   0   3       4216.31       4126.07       169.31 o                         
  -2   0   3        227.51        239.93        27.29 o                         
  -1   0   3        119.07         54.31        27.22 o                         
   0   0   3        657.35        509.25       110.32 o                         
   1   0   3      65675.66      70445.41      2138.09 o                         
   2   0   3     174676.94     162738.84      3497.29 o                         
   3   0   3       6524.03       6649.91       290.39 o                         
   4   0   3        282.56        152.54        57.20 o                         
   5   0   3       9207.07       8470.61       511.35 o                         
   6   0   3        483.55        504.05       137.45 o                         
   7   0   3       4338.35       4166.32       293.34 o                         
   8   0   3      16843.86      16637.67       627.19 o                         
   9   0   3       8071.73       8361.01       471.82 o                         
  10   0   3        242.44        364.65       105.56 o                         
  11   0   3         17.70        102.24        49.60 o                         
 -13   1   3        192.09        177.91       120.54 o                         
 -12   1   3          2.54         31.53        56.54 o                         
 -11   1   3         85.58        154.79        83.01 o                         
 -10   1   3        329.47        390.85        98.67 o                         
  -9   1   3       2672.76       2685.91       228.25 o                         
  -8   1   3       2982.83       2784.01       213.25 o                         
  -7   1   3         30.24         65.06        60.35 o                         
  -6   1   3          4.62          4.04        19.27 o                         
  -5   1   3       1043.44       1279.20       114.99 o                         
  -4   1   3        653.93        751.59        57.13 o                         
  -3   1   3       2019.57       1949.91        82.99 o                         
  -2   1   3      14186.06      14200.21       139.72 o                         
  -1   1   3       8511.89       8634.95       126.42 o                         
   0   1   3      14008.00      13578.98       347.31 o                         
   1   1   3       1442.29       1147.93        81.98 o                         
   2   1   3       4750.98       4421.86       127.78 o                         
   3   1   3       6095.30       6422.39       162.40 o                         
   4   1   3         60.23        153.28        51.99 o                         
   5   1   3        432.68        368.11        68.80 o                         
   6   1   3       1450.78       1591.17        79.93 o                         
   7   1   3       1150.11       1080.51        96.88 o                         
   8   1   3        789.26        723.22        91.43 o                         
   9   1   3        142.65        214.64        52.87 o                         
  10   1   3         14.58         29.14        43.81 o                         
  11   1   3         75.97         93.27        54.03 o                         
 -13   2   3          0.90        -46.59        57.04 o                         
 -12   2   3        641.62        442.43       172.61 o                         
 -11   2   3       1954.49       1983.08       223.18 o                         
 -10   2   3       7646.67       7505.58       408.24 o                         
  -9   2   3       9531.77       9477.73       427.96 o                         
  -8   2   3         11.09         -2.40        18.42 o                         
  -7   2   3       2806.12       2889.36       294.97 o                         
  -6   2   3       6076.97       5675.39       270.30 o                         
  -5   2   3       6182.96       5892.86       246.59 o                         
  -4   2   3      43518.92      43963.60       434.60 o                         
  -3   2   3      42855.68      42829.76       308.94 o                         
  -2   2   3      25634.50      24824.41       222.23 o                         
  -1   2   3        296.83        453.47        31.61 o                         
   0   2   3       3052.39       2896.81       159.57 o                         
   1   2   3       4832.13       4443.36       168.72 o                         
   2   2   3       3290.72       3802.56       113.29 o                         
   3   2   3       1046.45       1335.08        88.76 o                         
   4   2   3      12839.45      13019.81       293.39 o                         
   5   2   3        392.90        400.15        89.27 o                         
   6   2   3         23.77         36.28        38.68 o                         
   7   2   3       2376.42       2456.72       150.42 o                         
   8   2   3        280.79        256.21        42.35 o                         
   9   2   3        176.85        171.46        50.35 o                         
  10   2   3        596.84        664.19        91.79 o                         
  11   2   3          6.78          5.36        83.00 o                         
 -13   3   3        100.28        -41.12        59.03 o                         
 -12   3   3         36.18         30.33        55.83 o                         
 -11   3   3         35.96         46.83        29.58 o                         
 -10   3   3        169.17        296.97        73.40 o                         
  -9   3   3       3481.99       3487.99       259.08 o                         
  -8   3   3       4186.40       4116.31       261.56 o                         
  -7   3   3        300.32        258.33        80.91 o                         
  -6   3   3        122.79        145.11        29.41 o                         
  -5   3   3        369.98        347.48        56.35 o                         
  -4   3   3        485.06        473.33        34.47 o                         
  -3   3   3       2272.70       2242.58        70.61 o                         
  -2   3   3       8978.43       9097.45       211.80 o                         
  -1   3   3       1114.55       1005.90        49.26 o                         
   0   3   3       4908.54       4787.73       220.92 o                         
   1   3   3        113.10         96.01        28.24 o                         
   2   3   3       2200.55       2148.90        96.79 o                         
   3   3   3       5312.63       5416.85       213.09 o                         
   4   3   3        121.76        220.09        58.09 o                         
   5   3   3         15.34         43.77       113.83 o                         
   6   3   3        431.40        386.02        65.18 o                         
   7   3   3       1032.51        943.93       109.42 o                         
   8   3   3        254.13        261.30        64.19 o                         
   9   3   3         88.59         63.68        47.53 o                         
  10   3   3         47.62         60.20        53.58 o                         
  11   3   3         12.86         92.21        95.90 o                         
 -12   4   3          3.14       -105.79       105.79 o                         
 -11   4   3          8.40        -22.66        54.50 o                         
 -10   4   3        200.31        259.45        71.30 o                         
  -9   4   3        325.06        259.43        58.57 o                         
  -8   4   3          8.59         54.04        41.05 o                         
  -7   4   3         25.80         40.24        46.03 o                         
  -6   4   3       5027.59       4612.88       764.21 o                         
  -5   4   3       8357.79       8895.22       247.17 o                         
  -4   4   3      11624.35      11521.56       176.11 o                         
  -3   4   3        355.82        340.72        27.72 o                         
  -2   4   3        339.10        236.36        40.42 o                         
  -1   4   3         42.05         46.41        23.29 o                         
   0   4   3        164.11        131.64        15.05 o                         
   1   4   3      31225.42      30821.66       400.30 o                         
   2   4   3      62538.28      62343.96       641.27 o                         
   3   4   3       7120.30       7250.26       277.52 o                         
   4   4   3        228.17        176.13        54.63 o                         
   5   4   3       2492.02       2550.81       183.77 o                         
   6   4   3        236.67        119.68        35.52 o                         
   7   4   3       2917.88       2854.74       195.67 o                         
   8   4   3       7899.07       8034.41       349.79 o                         
   9   4   3       5812.31       6128.20       345.96 o                         
  10   4   3         66.39        144.21       107.77 o                         
  11   4   3          0.17       -376.88       376.88 o                         
 -11   5   3         61.77         85.41        55.73 o                         
 -10   5   3        115.28         82.74        71.38 o                         
  -9   5   3        937.73        881.44       114.97 o                         
  -8   5   3        353.72        325.07        61.06 o                         
  -7   5   3          5.58          0.65        22.16 o                         
  -6   5   3         13.22         63.13        44.57 o                         
  -5   5   3       1251.07       1239.89        88.81 o                         
  -4   5   3        298.70        276.81        23.44 o                         
  -3   5   3       1794.18       1919.32        68.28 o                         
  -2   5   3       1967.49       1942.10        63.79 o                         
  -1   5   3        852.39        776.26        38.50 o                         
   0   5   3        887.04        881.03        34.49 o                         
   1   5   3        323.62        324.05        76.85 o                         
   2   5   3        872.65       1037.07       209.41 o                         
   3   5   3       2198.96       2133.66       174.26 o                         
   4   5   3         20.34         27.62        21.19 o                         
   5   5   3         20.07         -0.01        58.85 o                         
   6   5   3        345.14        415.30        77.68 o                         
   7   5   3       1649.06       1696.49       191.45 o                         
   8   5   3        177.07        328.72       100.81 o                         
   9   5   3         56.54         81.62        45.44 o                         
  10   5   3          1.62        162.97        90.62 o                         
 -11   6   3        777.10        690.92       206.76 o                         
 -10   6   3       3079.00       2668.02       282.74 o                         
  -9   6   3       3321.78       3445.50       307.68 o                         
  -8   6   3          1.92         -4.06        36.64 o                         
  -7   6   3        378.37        486.49       114.02 o                         
  -6   6   3       1882.40       1921.54       120.17 o                         
  -5   6   3        560.81        656.45        76.41 o                         
  -4   6   3       9220.74       9177.24       367.41 o                         
  -3   6   3      14524.77      14809.90       428.18 o                         
  -2   6   3       3955.89       4494.27       575.35 o                         
  -1   6   3         68.08         70.77        24.86 o                         
   0   6   3        270.67        283.45        31.47 o                         
   1   6   3        423.69        492.52        33.24 o                         
   2   6   3        450.38        430.70        51.66 o                         
   3   6   3       1600.77       1589.70       112.19 o                         
   4   6   3       1935.14       1969.79       207.21 o                         
   5   6   3          4.40         51.63        40.70 o                         
   6   6   3         56.93         93.08        59.51 o                         
   7   6   3       1150.37       1345.52       214.30 o                         
   8   6   3        127.90        146.24       143.92 o                         
   9   6   3          4.98        306.41       253.02 o                         
  -9   7   3       1255.08       1402.23       302.76 o                         
  -8   7   3       2109.27       2261.78       384.18 o                         
  -7   7   3        408.04        453.11       196.98 o                         
  -6   7   3         24.48        149.92       111.87 o                         
  -5   7   3        106.80         62.01        95.17 o                         
  -4   7   3         93.15        223.34       198.97 o                         
  -3   7   3        820.01        966.33       408.88 o                         
  -2   7   3       2040.50       2412.67       640.51 o                         
  -1   7   3        161.32        381.36       268.28 o                         
   0   7   3        502.07        256.44       173.19 o                         
   1   7   3        198.62        115.92       134.64 o                         
   2   7   3        148.51        391.31       305.09 o                         
   3   7   3       1159.78        861.20       382.85 o                         
   4   7   3        305.76        417.50       241.25 o                         
   5   7   3        117.31        380.73       172.34 o                         
   6   7   3        159.70        206.84       283.03 o                         
   7   7   3        364.76        210.61       124.78 o                         
  -7   8   3          0.04        429.61       346.37 o                         
  -6   8   3        918.42       1425.94       600.06 o                         
  -5   8   3       2078.41       2519.78       758.24 o                         
  -4   8   3       1779.18       1563.40       556.45 o                         
  -3   8   3         12.83        349.02       339.24 o                         
  -2   8   3         69.60        211.74       252.86 o                         
  -1   8   3         14.56         64.59        96.16 o                         
   0   8   3         57.36         34.93        88.87 o                         
   1   8   3       4823.58       4752.85       672.41 o                         
   2   8   3       9746.74      10253.37      1459.60 o                         
   3   8   3       1824.65       2675.47       725.08 o                         
   4   8   3         79.76         64.66       193.50 o                         
   5   8   3        197.89        170.78       218.70 o                         
  -4   9   3         30.69         91.69       175.09 o                         
  -3   9   3        497.61        573.53       345.05 o                         
  -2   9   3        330.62        443.45       227.22 o                         
  -1   9   3          9.14       -174.24       174.24 o                         
   0   9   3        158.25         57.01       109.42 o                         
   1   9   3        327.99        401.31       340.07 o                         
   2   9   3         52.41        -38.30       156.36 o                         
 -13   0   4        714.26        530.25       176.75 o                         
 -12   0   4        381.97        630.23       199.30 o                         
 -11   0   4         39.30        -42.94        57.70 o                         
 -10   0   4        164.57        295.14       136.96 o                         
  -9   0   4       2291.44       1866.50       268.28 o                         
  -8   0   4        206.29        251.03       108.77 o                         
  -7   0   4        186.43        201.12        57.04 o                         
  -6   0   4      31241.20      31854.95       916.42 o                         
  -5   0   4        633.87        660.74       123.69 o                         
  -4   0   4          2.61         46.64        23.68 o                         
  -3   0   4         21.71         35.03        16.53 o                         
  -2   0   4      72201.14      68780.94       612.66 o                         
  -1   0   4      26941.43      24890.37       873.64 o                         
   0   0   4      17233.49      19809.11       838.57 o                         
   1   0   4      14005.21      16516.00       530.20 o                         
   2   0   4          5.77         61.95        43.67 o                         
   3   0   4       2408.36       2651.64       214.26 o                         
   4   0   4       2261.29       1997.13       280.55 o                         
   5   0   4       8277.71       8011.99       626.42 o                         
   6   0   4        365.99        449.01       186.04 o                         
   7   0   4        654.60        801.02       245.56 o                         
   8   0   4          0.54         -4.77       116.73 o                         
   9   0   4         34.77        190.42       104.21 o                         
  10   0   4       1192.79       1388.78       231.17 o                         
 -13   1   4        145.34        101.97       107.61 o                         
 -12   1   4        767.91        716.94       160.58 o                         
 -11   1   4       1112.18       1097.87       169.79 o                         
 -10   1   4       7239.87       7616.56       408.07 o                         
  -9   1   4         10.42         37.96        32.27 o                         
  -8   1   4        424.07        399.33        79.70 o                         
  -7   1   4        228.28        179.95        58.09 o                         
  -6   1   4        987.48        909.25       110.94 o                         
  -5   1   4      15329.59      15282.05       413.81 o                         
  -4   1   4      29421.59      29326.24       305.19 o                         
  -3   1   4        359.99        304.85        29.23 o                         
  -2   1   4       3475.02       3074.41        88.68 o                         
  -1   1   4       5129.64       4844.04       149.40 o                         
   0   1   4        548.08        656.61        81.66 o                         
   1   1   4      27281.31      28958.94       605.10 o                         
   2   1   4      12061.69      12390.17       263.59 o                         
   3   1   4         55.61         91.16        58.94 o                         
   4   1   4         36.54         57.28        19.46 o                         
   5   1   4        212.04        261.71       105.95 o                         
   6   1   4       3909.36       3811.15       187.63 o                         
   7   1   4       2788.09       2818.89       460.78 o                         
   8   1   4       2899.44       2646.08       228.07 o                         
   9   1   4        413.84        504.98       125.36 o                         
  10   1   4        109.23         29.71        68.73 o                         
 -13   2   4        241.36        177.25        88.38 o                         
 -12   2   4         14.61         18.83        49.64 o                         
 -11   2   4          0.78         53.05        32.58 o                         
 -10   2   4       4175.68       4277.99       307.80 o                         
  -9   2   4       7003.00       7389.72       375.78 o                         
  -8   2   4       5031.43       5033.67       243.07 o                         
  -7   2   4       4562.50       4288.93       257.71 o                         
  -6   2   4        163.43        191.97        49.34 o                         
  -5   2   4       3713.15       3486.55       196.90 o                         
  -4   2   4        476.63        531.57        40.90 o                         
  -3   2   4      20445.83      19261.44       189.08 o                         
  -2   2   4      12989.01      12194.58       191.18 o                         
  -1   2   4      20816.05      20824.21       325.42 o                         
   0   2   4      11098.31      10906.90       279.28 o                         
   1   2   4         22.26         97.27        35.94 o                         
   2   2   4         43.51         46.21        22.30 o                         
   3   2   4        632.48        629.74        64.85 o                         
   4   2   4        271.18        186.04       208.50 o                         
   5   2   4      14008.19      14331.14       456.53 o                         
   6   2   4      26569.31      26220.46       630.37 o                         
   7   2   4       4178.61       4349.07       299.88 o                         
   8   2   4         85.43        -50.83        50.83 o                         
   9   2   4        319.38        322.57        84.31 o                         
  10   2   4         11.39        -36.13        53.56 o                         
 -13   3   4         98.53         21.89        56.04 o                         
 -12   3   4        163.59        247.42        78.31 o                         
 -11   3   4        386.07        318.54        92.44 o                         
 -10   3   4       3842.81       3629.86       282.83 o                         
  -9   3   4        171.77        211.20        60.75 o                         
  -8   3   4        349.23        355.99       124.19 o                         
  -7   3   4        378.46        390.76        93.18 o                         
  -6   3   4        818.56        822.52       104.48 o                         
  -5   3   4       8885.31       8771.44       255.33 o                         
  -4   3   4      10861.42      11081.95       183.71 o                         
  -3   3   4         74.29         54.02        25.02 o                         
  -2   3   4       1553.12       1601.36        82.98 o                         
  -1   3   4       2080.98       2012.09        76.63 o                         
   0   3   4        655.29        949.87       192.67 o                         
   1   3   4      20523.55      21353.90       595.11 o                         
   2   3   4       4757.94       5265.44       185.42 o                         
   3   3   4        308.26        368.34        74.59 o                         
   4   3   4        116.83        112.98        57.96 o                         
   5   3   4        185.12        267.45        96.33 o                         
   6   3   4       2574.86       1923.70       429.44 o                         
   7   3   4       2057.70       2091.18       199.38 o                         
   8   3   4       1069.38        829.76       251.75 o                         
   9   3   4        194.89        100.44        42.83 o                         
  10   3   4         38.47         45.51        42.08 o                         
 -13   4   4        592.35        457.30       153.54 o                         
 -12   4   4        239.75        196.97        99.82 o                         
 -11   4   4         25.70         47.54        58.45 o                         
 -10   4   4        109.21         62.56        50.05 o                         
  -9   4   4        869.81        961.89       123.84 o                         
  -8   4   4        301.56        325.74        94.28 o                         
  -7   4   4        192.74        141.62        55.90 o                         
  -6   4   4      12620.66      12282.92       304.41 o                         
  -5   4   4          4.23         23.53        17.96 o                         
  -4   4   4        165.80        160.64        20.87 o                         
  -3   4   4         32.33         28.09        15.91 o                         
  -2   4   4      28394.04      27651.73       833.18 o                         
  -1   4   4       5922.54       5686.41       145.54 o                         
   0   4   4       5587.24       6017.73       352.18 o                         
   1   4   4       8156.26       8259.80       530.22 o                         
   2   4   4         81.81        128.66        35.72 o                         
   3   4   4       1598.41       1738.56       137.73 o                         
   4   4   4       1221.46       1093.69       139.14 o                         
   5   4   4       2071.74       2086.82       316.51 o                         
   6   4   4         12.20          1.74        31.98 o                         
   7   4   4        961.26        819.46       122.79 o                         
   8   4   4         17.18        119.93        72.58 o                         
   9   4   4         60.28        -22.63        55.88 o                         
  10   4   4        540.12        545.25       121.10 o                         
 -11   5   4       1828.31       2004.32       249.04 o                         
 -10   5   4       2844.84       2808.58       214.23 o                         
  -9   5   4         46.07         31.68        31.96 o                         
  -8   5   4         22.84         11.42        25.52 o                         
  -7   5   4          1.80         36.56        32.13 o                         
  -6   5   4        453.87        434.93        60.19 o                         
  -5   5   4       9760.48       9833.18       203.34 o                         
  -4   5   4      11243.06      10979.36       158.45 o                         
  -3   5   4        412.64        449.94        49.79 o                         
  -2   5   4        147.42        139.25        27.41 o                         
  -1   5   4        438.71        442.78        44.55 o                         
   0   5   4        460.50        427.05        51.11 o                         
   1   5   4      12456.80      13387.91       361.39 o                         
   2   5   4       3799.33       4148.27       419.51 o                         
   3   5   4        580.60        712.21       189.97 o                         
   4   5   4        119.62         77.65       247.80 o                         
   5   5   4        113.58         88.95        31.01 o                         
   6   5   4       1252.55       1257.90       137.89 o                         
   7   5   4       2282.20       2646.46       228.52 o                         
   8   5   4       1376.47       1269.91       167.60 o                         
   9   5   4          5.35        105.10        58.99 o                         
  10   5   4          2.71          4.52        53.39 o                         
 -11   6   4         16.52         47.52        50.65 o                         
 -10   6   4       1488.22       1640.92       228.25 o                         
  -9   6   4       2868.07       2785.88       278.70 o                         
  -8   6   4       1306.46       1389.22       142.79 o                         
  -7   6   4        437.21        561.16        86.23 o                         
  -6   6   4         36.00         27.16        23.34 o                         
  -5   6   4        109.62        142.88        32.87 o                         
  -4   6   4          0.80         23.42        48.58 o                         
  -3   6   4       4542.63       4693.69       184.21 o                         
  -2   6   4       4146.07       4373.50       179.97 o                         
  -1   6   4       6837.38       6777.48       304.92 o                         
   0   6   4       2025.10       2102.37       113.93 o                         
   1   6   4         27.10         33.05        70.88 o                         
   2   6   4         16.23         52.40       112.42 o                         
   3   6   4        146.06         96.81        52.26 o                         
   4   6   4        108.91         35.30        37.91 o                         
   5   6   4       5430.70       6123.61       369.22 o                         
   6   6   4       6914.32       6641.91       419.58 o                         
   7   6   4       1657.75       2767.00       734.69 o                         
   8   6   4         59.25       -165.14       165.14 o                         
   9   6   4         25.71        214.06       184.38 o                         
 -10   7   4        702.14        888.56       261.31 o                         
  -9   7   4        279.44        349.52       176.42 o                         
  -8   7   4         42.61        211.24       150.88 o                         
  -7   7   4         91.57        132.98       129.33 o                         
  -6   7   4        484.39        639.95       181.34 o                         
  -5   7   4       1719.28       1720.57       291.29 o                         
  -4   7   4       1287.27       1170.73       240.59 o                         
  -3   7   4         43.11         48.42       118.05 o                         
  -2   7   4        101.20        451.16       283.20 o                         
  -1   7   4         45.63        118.40       122.73 o                         
   0   7   4        594.46        512.77       236.77 o                         
   1   7   4       4213.31       3662.89       512.06 o                         
   2   7   4       1075.18        983.90       417.34 o                         
   3   7   4        163.59        618.96       329.96 o                         
   4   7   4          2.79       -180.73       228.32 o                         
   5   7   4         31.21        160.97       113.74 o                         
   6   7   4        548.17        629.69       210.67 o                         
   7   7   4        678.96        203.94       104.13 o                         
  -7   8   4        420.24        194.16       116.89 o                         
  -6   8   4       2114.93       2093.49       652.95 o                         
  -5   8   4         88.61        -75.28        75.28 o                         
  -4   8   4        315.26        467.74       257.17 o                         
  -3   8   4         22.24        -10.45        86.22 o                         
  -2   8   4       2535.45       2087.35       577.51 o                         
  -1   8   4        400.74        359.45       173.64 o                         
   0   8   4       1439.73        806.33       470.48 o                         
   1   8   4       1605.01       1817.08       404.39 o                         
   2   8   4         74.36         44.36        88.26 o                         
   3   8   4        416.38        333.77       259.16 o                         
   4   8   4         20.10        -60.69       135.63 o                         
  -4   9   4       2266.93       1570.03       549.65 o                         
  -3   9   4        245.84        208.42       185.54 o                         
  -2   9   4          1.10        -99.82       260.32 o                         
  -1   9   4          7.11         84.57        96.94 o                         
   0   9   4        204.87        431.27       306.25 o                         
   1   9   4       1821.39       2028.49       582.81 o                         
   2   9   4       1081.11       1029.50       437.23 o                         
   3   9   4        155.80        351.35       256.50 o                         
 -13   0   5       1115.44       1016.73       250.87 o                         
 -12   0   5       5068.89       5154.96       533.24 o                         
 -11   0   5       3995.12       4138.89       452.82 o                         
 -10   0   5        165.28        281.38       113.58 o                         
  -9   0   5       1495.47       1402.73       239.09 o                         
  -8   0   5       2869.83       2930.98       324.32 o                         
  -7   0   5       5362.74       4649.41       388.65 o                         
  -6   0   5      27369.42      26141.71       852.58 o                         
  -5   0   5      77552.46      76171.00      1288.57 o                         
  -4   0   5      12616.33      12269.74       372.66 o                         
  -3   0   5        546.22        651.94        52.56 o                         
  -2   0   5        375.08        435.53        57.18 o                         
  -1   0   5        243.00        228.16        56.05 o                         
   0   0   5      16460.37      18706.66       739.58 o                         
   1   0   5      15019.56      12108.09       571.55 o                         
   2   0   5      35063.94      37444.52      1306.65 o                         
   3   0   5        983.62        978.61       138.28 o                         
   4   0   5       2814.14       2821.16       255.77 o                         
   5   0   5        589.21        957.70       248.21 o                         
   6   0   5          1.50        156.69       173.93 o                         
   7   0   5        362.95       1044.92       317.36 o                         
   8   0   5        315.90        314.08        99.87 o                         
   9   0   5        197.96        314.11       118.05 o                         
  10   0   5       2587.31       3457.97       392.42 o                         
 -13   1   5          2.90        127.42        74.53 o                         
 -12   1   5       1238.06       1261.23       188.54 o                         
 -11   1   5       1249.84       1366.45       185.33 o                         
 -10   1   5         51.83         25.43        34.35 o                         
  -9   1   5        263.50        255.38        79.63 o                         
  -8   1   5        302.19        287.07        76.87 o                         
  -7   1   5       3301.82       3531.00       238.61 o                         
  -6   1   5       4174.55       4498.11       250.54 o                         
  -5   1   5         32.59         40.11        21.16 o                         
  -4   1   5          1.85         23.94        15.16 o                         
  -3   1   5         28.67         43.22         8.42 o                         
  -2   1   5       2113.36       2169.63        88.02 o                         
  -1   1   5       8393.17       9102.88       381.34 o                         
   0   1   5      12433.56      13030.12       457.68 o                         
   1   1   5        113.94        121.01        47.43 o                         
   2   1   5         15.72         52.88        30.43 o                         
   3   1   5        731.75        728.05       130.65 o                         
   4   1   5       6537.66       6750.97       445.31 o                         
   5   1   5       2672.31       3183.76       491.45 o                         
   6   1   5       8768.75       9014.99       557.35 o                         
   7   1   5        226.75        485.71       152.49 o                         
   8   1   5        383.01        657.77       124.29 o                         
   9   1   5        202.59        235.61        97.52 o                         
  10   1   5        499.85        574.57       109.82 o                         
 -13   2   5         45.05        -35.98        43.77 o                         
 -12   2   5          4.21        174.01        84.80 o                         
 -11   2   5       1045.56       1071.73       167.30 o                         
 -10   2   5       2783.88       2503.42       231.00 o                         
  -9   2   5        314.20        215.17        53.89 o                         
  -8   2   5       1033.21        937.52       130.54 o                         
  -7   2   5       4734.43       4698.52       334.35 o                         
  -6   2   5         20.85        -17.45        21.85 o                         
  -5   2   5        191.32        173.03        36.76 o                         
  -4   2   5       4342.39       3797.04       140.09 o                         
  -3   2   5        749.98        894.48        58.32 o                         
  -2   2   5        576.05        662.14        54.06 o                         
  -1   2   5       8160.74       8214.83       269.29 o                         
   0   2   5      37693.62      35793.12       850.96 o                         
   1   2   5        428.78        415.98        71.22 o                         
   2   2   5      12047.90      12271.42       467.02 o                         
   3   2   5      16047.60      14844.97       972.46 o                         
   4   2   5        677.96        134.14       197.31 o                         
   5   2   5       1133.00       1004.13       295.97 o                         
   6   2   5       7003.52       7042.18       916.92 o                         
   7   2   5       2817.62       2577.64       540.70 o                         
   8   2   5         24.33          0.81        49.20 o                         
   9   2   5       1857.07       2086.31       233.99 o                         
  10   2   5         28.33         20.62        68.08 o                         
 -13   3   5         35.82         76.11        84.73 o                         
 -12   3   5        603.09        495.00       148.90 o                         
 -11   3   5        561.41        643.27       131.25 o                         
 -10   3   5        143.69        149.53       127.51 o                         
  -9   3   5        295.60        286.66        81.61 o                         
  -8   3   5         11.64        -46.77        46.77 o                         
  -7   3   5       6006.21       5774.77       300.94 o                         
  -6   3   5       3121.74       3175.68       149.38 o                         
  -5   3   5         11.01         43.58        20.22 o                         
  -4   3   5         27.39         11.86        15.28 o                         
  -3   3   5        126.89        109.74        28.46 o                         
  -2   3   5        952.79       1091.18        73.40 o                         
  -1   3   5      11042.37      11535.01       236.23 o                         
   0   3   5       8842.78       8842.53       390.25 o                         
   1   3   5        402.54        366.93        83.84 o                         
   2   3   5         35.52         82.99        32.50 o                         
   3   3   5        406.58        435.32        87.92 o                         
   4   3   5       3904.09       4230.74       401.83 o                         
   5   3   5       4342.59       4097.27       635.21 o                         
   6   3   5       5581.19       4514.61       686.77 o                         
   7   3   5         33.01       -108.77       221.02 o                         
   8   3   5        172.01         69.59        58.52 o                         
   9   3   5         77.53         63.72       109.95 o                         
  10   3   5        389.35        438.98       168.38 o                         
 -13   4   5        737.18        791.23       214.55 o                         
 -12   4   5       2949.04       2608.17       265.05 o                         
 -11   4   5       2705.64       2592.17       253.99 o                         
 -10   4   5         14.00         81.98        62.26 o                         
  -9   4   5        444.47        462.27       148.56 o                         
  -8   4   5        929.45        985.24       104.94 o                         
  -7   4   5       1856.02       1853.79       114.88 o                         
  -6   4   5      14538.50      14749.65       265.07 o                         
  -5   4   5      42624.34      41237.43       509.51 o                         
  -4   4   5       4316.05       4420.06       153.01 o                         
  -3   4   5         19.84         14.61        12.37 o                         
  -2   4   5        457.57        486.35        53.51 o                         
  -1   4   5        167.44        164.81        24.91 o                         
   0   4   5       5796.28       5670.91       500.56 o                         
   1   4   5      10720.00      10635.59       647.63 o                         
   2   4   5      13262.11      13369.48       395.51 o                         
   3   4   5       1779.90       2209.95       189.52 o                         
   4   4   5        614.55        765.93       194.09 o                         
   5   4   5        104.89        151.30       105.60 o                         
   6   4   5         27.02        141.60       107.11 o                         
   7   4   5         46.12        105.75        37.35 o                         
   8   4   5         42.26         -8.63        45.70 o                         
   9   4   5        488.11        353.52        86.52 o                         
 -12   5   5        357.12         70.30        54.72 o                         
 -11   5   5        287.91        397.35       155.11 o                         
 -10   5   5        115.04        111.94        62.68 o                         
  -9   5   5        173.68        138.89        46.88 o                         
  -8   5   5        519.94        439.33        71.99 o                         
  -7   5   5        839.78        807.09        77.18 o                         
  -6   5   5        911.89        867.90        66.80 o                         
  -5   5   5         28.03         39.99        19.66 o                         
  -4   5   5        227.64        148.35        63.46 o                         
  -3   5   5        200.09        186.21        40.49 o                         
  -2   5   5        603.47        565.16        64.01 o                         
  -1   5   5       3956.91       4189.25       139.55 o                         
   0   5   5       2134.81       1883.24       114.77 o                         
   1   5   5        233.32        213.23       194.99 o                         
   2   5   5        144.05        438.31       168.72 o                         
   3   5   5         57.11         -4.70       122.20 o                         
   4   5   5       1447.11       1703.02       321.36 o                         
   5   5   5       2288.99       2779.55       854.16 o                         
   6   5   5       2018.36       2536.69       220.86 o                         
   7   5   5          2.08         11.65        49.58 o                         
   8   5   5         25.77        125.50        65.22 o                         
   9   5   5         94.64        134.86        58.53 o                         
 -11   6   5        568.82        477.67       127.53 o                         
 -10   6   5       1040.25        990.01       178.34 o                         
  -9   6   5        395.14        272.09        92.23 o                         
  -8   6   5         37.92        141.43        50.55 o                         
  -7   6   5        835.85        828.86       109.64 o                         
  -6   6   5         65.89         39.64        15.41 o                         
  -5   6   5         12.22         54.92        41.55 o                         
  -4   6   5        853.89        974.26        91.52 o                         
  -3   6   5        751.85        817.26       137.18 o                         
  -2   6   5        137.67        141.53        87.01 o                         
  -1   6   5       1875.33       1860.06       167.38 o                         
   0   6   5       9373.00       8845.10       388.16 o                         
   1   6   5         66.61         73.46        78.51 o                         
   2   6   5       3382.31       3379.99       657.26 o                         
   3   6   5       2200.50       2459.48       379.43 o                         
   4   6   5        106.55         43.98        48.86 o                         
   5   6   5         92.29         67.96        45.62 o                         
   6   6   5       2655.44       2691.26       295.74 o                         
   7   6   5       1377.10       1655.09       492.61 o                         
   8   6   5         12.85        466.75       296.13 o                         
  -9   7   5         90.72         88.87        87.55 o                         
  -8   7   5        353.42        670.03       239.26 o                         
  -7   7   5       2650.37       2794.69       469.57 o                         
  -6   7   5        865.46        889.98       230.03 o                         
  -5   7   5          2.77        -16.67       123.86 o                         
  -4   7   5         17.34         17.62        81.00 o                         
  -3   7   5         89.40         48.91       134.64 o                         
  -2   7   5        419.14        606.19       283.86 o                         
  -1   7   5       3898.62       3400.40       483.51 o                         
   0   7   5       2187.84       1791.83       333.61 o                         
   1   7   5        170.65         55.99        94.00 o                         
   2   7   5         63.27        101.64       210.41 o                         
   3   7   5         22.68          0.50        97.66 o                         
   4   7   5        909.26        964.73       249.49 o                         
   5   7   5       2177.07       2108.10       377.37 o                         
   6   7   5       1217.13       1056.71       274.77 o                         
   7   7   5          3.99       -340.07       373.90 o                         
  -7   8   5        146.40        443.37       235.12 o                         
  -6   8   5       3525.03       3977.23       472.35 o                         
  -5   8   5       7293.68       7894.43      1108.26 o                         
  -4   8   5       1058.28       1209.40       432.76 o                         
  -3   8   5          6.78       -123.19       123.19 o                         
  -2   8   5         43.35       -123.08       123.08 o                         
  -1   8   5         14.63        -43.73        64.35 o                         
   0   8   5       1024.75        986.21       264.80 o                         
   1   8   5       2447.63       2832.27       464.61 o                         
   2   8   5       2330.71       2171.26       602.46 o                         
   3   8   5        554.62        628.41       274.74 o                         
   4   8   5         66.12         -4.97       117.56 o                         
  -4   9   5        149.80        202.62       231.96 o                         
  -3   9   5        187.92        330.62       282.20 o                         
  -2   9   5        303.18        174.76        59.36 o                         
  -1   9   5        663.36        632.89       273.08 o                         
   0   9   5        347.60        131.65       146.91 o                         
   1   9   5         23.21         35.15       102.80 o                         
   2   9   5         49.78        -27.69        90.70 o                         
   3   9   5         18.91        -19.90        77.27 o                         
 -13   0   6       1003.43       1228.14       282.87 o                         
 -12   0   6         36.98        105.12        95.01 o                         
 -11   0   6        203.35        197.48       116.73 o                         
 -10   0   6        162.24        240.59       130.32 o                         
  -9   0   6       2959.82       2958.50       353.67 o                         
  -8   0   6        631.90        540.70       147.07 o                         
  -7   0   6        801.38        788.06       117.37 o                         
  -6   0   6       3276.55       3504.72       229.98 o                         
  -5   0   6        366.13        314.26        67.80 o                         
  -4   0   6       3641.86       3530.75       169.75 o                         
  -3   0   6        707.32        811.22       101.78 o                         
  -2   0   6       6565.34       6683.74       270.31 o                         
  -1   0   6       4917.62       3947.06       350.77 o                         
   0   0   6       1303.99       1544.40       195.77 o                         
   1   0   6       3317.07       2499.88       385.01 o                         
   2   0   6         41.44         78.55        32.07 o                         
   3   0   6      26508.71      25603.59      1246.79 o                         
   4   0   6      23556.36      22946.85       834.34 o                         
   5   0   6       2401.13       2591.57       454.98 o                         
   6   0   6        908.81       1228.14       332.11 o                         
   7   0   6       2344.36       2923.52       519.48 o                         
   8   0   6         14.22        138.78       165.31 o                         
   9   0   6       1933.90       2125.42       319.90 o                         
 -13   1   6       1458.55       1725.06       324.98 o                         
 -12   1   6        778.59        788.56       277.56 o                         
 -11   1   6       1298.26       1395.21       188.99 o                         
 -10   1   6         18.17         92.40        97.91 o                         
  -9   1   6         93.92         17.33        41.02 o                         
  -8   1   6        372.01        353.62        79.73 o                         
  -7   1   6       1861.27       1815.31       123.92 o                         
  -6   1   6       9442.04       9272.63       264.25 o                         
  -5   1   6        314.26        270.08        41.99 o                         
  -4   1   6       1293.56       1293.57        77.83 o                         
  -3   1   6        494.72        518.23        52.61 o                         
  -2   1   6       1635.32       1820.28        94.03 o                         
  -1   1   6       8404.29       8974.65       528.26 o                         
   0   1   6       2742.80       2980.54       209.37 o                         
   1   1   6        248.24        183.17        42.63 o                         
   2   1   6        646.74        654.22        65.68 o                         
   3   1   6          4.82         56.11        29.84 o                         
   4   1   6       2504.21       2450.21       207.19 o                         
   5   1   6       3297.32       3492.29       373.24 o                         
   6   1   6          7.57        203.41       120.11 o                         
   7   1   6         29.80        129.35       126.83 o                         
   8   1   6         82.27        415.66       173.09 o                         
   9   1   6        691.52        749.95       136.92 o                         
 -13   2   6        197.17        114.08        82.41 o                         
 -12   2   6          0.33        -31.19        31.19 o                         
 -11   2   6         51.54        113.29        58.22 o                         
 -10   2   6          9.30          0.81        50.05 o                         
  -9   2   6       4844.44       4686.83       315.62 o                         
  -8   2   6      17289.75      17384.17       572.85 o                         
  -7   2   6       8605.22       8580.17       268.61 o                         
  -6   2   6        339.29        314.92        50.22 o                         
  -5   2   6        429.87        363.20        52.66 o                         
  -4   2   6       6879.69       7043.18       171.67 o                         
  -3   2   6        217.14        258.27        42.31 o                         
  -2   2   6      65812.99      61673.43       747.83 o                         
  -1   2   6      46959.37      47760.24      3002.86 o                         
   0   2   6      19455.90      17659.06       542.35 o                         
   1   2   6       1856.30       2165.08       164.13 o                         
   2   2   6       6004.10       6167.60       319.95 o                         
   3   2   6        159.16        251.57        87.42 o                         
   4   2   6       2536.58       2761.36       648.56 o                         
   5   2   6      11116.94      10343.05      2094.07 o                         
   6   2   6       4068.79       4672.32       691.25 o                         
   7   2   6          2.40        117.78       267.70 o                         
   8   2   6         58.19        140.97       292.40 o                         
   9   2   6        155.03        133.64        47.50 o                         
 -13   3   6       1546.11       1662.39       320.01 o                         
 -12   3   6        505.65        421.06       114.55 o                         
 -11   3   6        421.11        468.14       108.31 o                         
 -10   3   6        320.60        341.76        97.62 o                         
  -9   3   6        132.76        255.62        73.26 o                         
  -8   3   6        365.13        330.55        59.14 o                         
  -7   3   6       3270.36       3241.32       166.29 o                         
  -6   3   6       9043.99       9211.44       266.75 o                         
  -5   3   6         12.29         18.90        17.89 o                         
  -4   3   6         14.61         -8.98        18.35 o                         
  -3   3   6        306.97        305.88        62.23 o                         
  -2   3   6        428.77        417.74        48.39 o                         
  -1   3   6       5713.24       5418.37       285.45 o                         
   0   3   6       3111.78       3078.07       188.75 o                         
   1   3   6         27.84        129.08        57.76 o                         
   2   3   6         80.82        148.11        50.47 o                         
   3   3   6        108.15         98.48        42.80 o                         
   4   3   6        867.76        942.09       188.29 o                         
   5   3   6       2158.20       2243.87       448.84 o                         
   6   3   6         27.66        -21.39        89.54 o                         
   7   3   6          6.39       -287.01       287.01 o                         
   8   3   6          5.15        -84.37        84.37 o                         
   9   3   6        540.02        585.70       126.61 o                         
 -13   4   6        857.58        685.28       198.80 o                         
 -12   4   6          8.47         84.99        63.97 o                         
 -11   4   6        159.19        231.65        84.56 o                         
 -10   4   6         92.79        195.66        76.94 o                         
  -9   4   6       1258.11       1312.25       106.26 o                         
  -8   4   6        471.01        403.34        61.89 o                         
  -7   4   6       1146.09        948.30        91.03 o                         
  -6   4   6       1074.28       1062.19        90.82 o                         
  -5   4   6         30.04         12.03        24.43 o                         
  -4   4   6       2351.73       2293.94       152.54 o                         
  -3   4   6       1025.94       1060.03        98.10 o                         
  -2   4   6       1614.26       1668.71       122.78 o                         
  -1   4   6        526.20        453.88        70.13 o                         
   0   4   6         33.37        144.73        41.53 o                         
   1   4   6        373.26        279.03        97.33 o                         
   2   4   6         34.87         20.76        62.11 o                         
   3   4   6      13580.66      15034.29      2762.69 o                         
   4   4   6      11753.21      12813.42       751.76 o                         
   5   4   6       2155.85       1826.54       415.85 o                         
   6   4   6        911.70        731.54       260.15 o                         
   7   4   6        623.88        781.59       128.16 o                         
   8   4   6          6.79        -46.26        46.26 o                         
   9   4   6       1002.37        922.19       185.69 o                         
 -12   5   6        579.12        559.79       136.83 o                         
 -11   5   6       1395.18       1199.76       148.36 o                         
 -10   5   6         33.80          9.62        24.67 o                         
  -9   5   6        195.80        223.02        62.80 o                         
  -8   5   6        206.02        247.74        45.15 o                         
  -7   5   6        470.30        484.96        61.58 o                         
  -6   5   6       1636.90       1593.18       107.42 o                         
  -5   5   6         66.93         94.44        31.54 o                         
  -4   5   6        584.54        624.46        74.09 o                         
  -3   5   6        387.62        565.99        70.79 o                         
  -2   5   6         52.47         47.41        44.11 o                         
  -1   5   6       2137.39       2346.26       123.65 o                         
   0   5   6        946.80       1010.49       104.40 o                         
   1   5   6         16.16        161.76       113.56 o                         
   2   5   6         79.19         39.64        82.41 o                         
   3   5   6        693.04        414.19       143.24 o                         
   4   5   6        300.79        417.45       315.12 o                         
   5   5   6        686.78        826.75       206.18 o                         
   6   5   6          9.48         76.93       103.96 o                         
   7   5   6         15.14         75.14        80.44 o                         
   8   5   6         69.98        108.51        78.54 o                         
 -11   6   6         20.03         14.43        44.93 o                         
 -10   6   6         26.37         16.24        34.15 o                         
  -9   6   6       2101.32       1964.70       277.64 o                         
  -8   6   6       5951.08       5598.28       312.82 o                         
  -7   6   6       3134.47       2841.32       200.24 o                         
  -6   6   6          2.19         -9.24        24.85 o                         
  -5   6   6        218.29        136.93        76.69 o                         
  -4   6   6       1312.50       1372.47       144.40 o                         
  -3   6   6          8.67         62.88        36.38 o                         
  -2   6   6      15850.57      15743.24       537.44 o                         
  -1   6   6      16376.70      16564.91       539.05 o                         
   0   6   6       2770.18       2660.98       234.63 o                         
   1   6   6        111.44         24.96        69.47 o                         
   2   6   6        651.18        808.97       323.82 o                         
   3   6   6         47.29        227.23       137.04 o                         
   4   6   6       1037.23        895.66       240.58 o                         
   5   6   6       4039.52       3589.80       341.19 o                         
   6   6   6       1024.78       1786.74       527.43 o                         
   7   6   6         45.39         20.73       115.90 o                         
  -9   7   6         93.19         53.89        72.79 o                         
  -8   7   6         81.44        451.33       212.90 o                         
  -7   7   6       1472.69       1780.77       416.18 o                         
  -6   7   6       3131.52       3270.18       414.22 o                         
  -5   7   6        106.11        165.13       113.19 o                         
  -4   7   6         52.94        166.85       111.10 o                         
  -3   7   6          1.57         95.85        93.94 o                         
  -2   7   6          3.75        108.27       136.29 o                         
  -1   7   6       1010.42        976.13       256.79 o                         
   0   7   6       1568.33       1613.82       306.79 o                         
   1   7   6        151.69         53.31        78.26 o                         
   2   7   6         31.00         33.16        83.63 o                         
   3   7   6        250.02        326.64       234.78 o                         
   4   7   6         42.21        100.92       237.35 o                         
   5   7   6        411.42         11.98       228.15 o                         
   6   7   6        149.20        -17.41       164.48 o                         
  -6   8   6        308.54        340.46       146.47 o                         
  -5   8   6          2.85        184.05       208.75 o                         
  -4   8   6        630.72        885.58       348.69 o                         
  -3   8   6        415.17        247.55       154.86 o                         
  -2   8   6        379.14        206.66       140.08 o                         
  -1   8   6         10.82         -1.14        48.88 o                         
   0   8   6          3.85         95.02       126.95 o                         
   1   8   6          1.18        154.85        95.26 o                         
   2   8   6         62.90         72.46       259.99 o                         
   3   8   6       2207.23       2515.96       605.69 o                         
  -4   9   6        353.98         70.47        68.81 o                         
  -3   9   6        278.08        183.38       150.22 o                         
  -2   9   6          0.40        -32.17       108.11 o                         
  -1   9   6        346.87         61.51       107.94 o                         
   0   9   6        278.49        440.72       258.49 o                         
 -13   0   7        765.68        644.66       202.29 o                         
 -12   0   7       3951.54       3859.67       467.08 o                         
 -11   0   7        447.17        491.45       163.65 o                         
 -10   0   7       1972.95       1777.13       299.45 o                         
  -9   0   7        355.23        423.53       102.49 o                         
  -8   0   7        164.43        279.69        79.39 o                         
  -7   0   7          8.53         64.97        39.85 o                         
  -6   0   7         13.66        -24.35        24.35 o                         
  -5   0   7       5968.75       6423.40       324.94 o                         
  -4   0   7      26652.22      26140.93       607.51 o                         
  -3   0   7         45.74         98.67        48.30 o                         
  -2   0   7        319.26        184.85        69.45 o                         
  -1   0   7        220.70        150.39       129.50 o                         
   0   0   7      29466.09      29643.24      1256.32 o                         
   1   0   7        868.01        775.81       216.21 o                         
   2   0   7      13998.35      11938.86       327.49 o                         
   3   0   7       9889.32       9587.18       488.63 o                         
   4   0   7        373.09        298.67       235.45 o                         
   5   0   7         28.89         79.59       112.25 o                         
   6   0   7       1954.07       2490.10       509.19 o                         
   7   0   7       2330.55       2851.06       566.90 o                         
   8   0   7       1034.74        656.43       274.25 o                         
   9   0   7        418.47        648.40       326.06 o                         
 -13   1   7        141.05        177.91       125.35 o                         
 -12   1   7          6.28         59.45        48.33 o                         
 -11   1   7         45.04         16.22       116.65 o                         
 -10   1   7        427.88        408.90        99.63 o                         
  -9   1   7       2325.26       2536.17       167.74 o                         
  -8   1   7      11404.37      10769.92       328.14 o                         
  -7   1   7         17.60        122.11        36.06 o                         
  -6   1   7       1891.32       1832.41       124.33 o                         
  -5   1   7       1204.93       1274.47        84.15 o                         
  -4   1   7         19.35         69.67        37.77 o                         
  -3   1   7      22214.53      22126.11       423.45 o                         
  -2   1   7      11546.91      13073.99      1075.02 o                         
  -1   1   7       1549.75       1617.33       172.81 o                         
   0   1   7        176.76        243.42        64.19 o                         
   1   1   7        446.51        322.19        56.62 o                         
   2   1   7        637.33        624.30        71.25 o                         
   3   1   7      10996.50      10896.60       765.33 o                         
   4   1   7       5477.77       4865.23       456.05 o                         
   5   1   7         10.03         44.82       219.11 o                         
   6   1   7        106.45         38.32       139.28 o                         
   7   1   7         93.25         60.49       136.21 o                         
   8   1   7        365.13        103.31       177.25 o                         
   9   1   7       1175.36        969.14       169.92 o                         
 -13   2   7         99.00        131.32       104.46 o                         
 -12   2   7         67.74        121.18        69.26 o                         
 -11   2   7       1825.49       1855.70       229.50 o                         
 -10   2   7        541.28        505.90        76.21 o                         
  -9   2   7        180.66        304.57        67.27 o                         
  -8   2   7       3219.17       3271.91       182.39 o                         
  -7   2   7      12496.73      12353.79       337.04 o                         
  -6   2   7         31.31         94.54        33.63 o                         
  -5   2   7       9099.12       8400.10       216.44 o                         
  -4   2   7       1211.59       1044.88        92.30 o                         
  -3   2   7        690.97        712.72        81.48 o                         
  -2   2   7         47.58          6.04        30.15 o                         
  -1   2   7      18359.29      18793.63       903.15 o                         
   0   2   7       3350.17       3077.59       334.62 o                         
   1   2   7       2626.44       2236.07       188.51 o                         
   2   2   7         26.05        102.15        48.70 o                         
   3   2   7         25.67         81.87        75.58 o                         
   4   2   7         20.66         82.30        82.47 o                         
   5   2   7        128.43          0.90       208.09 o                         
   6   2   7        944.49        729.65       699.38 o                         
   7   2   7       2808.96       2779.39       464.34 o                         
   8   2   7       5264.61       5455.80       570.98 o                         
   9   2   7        302.21        357.65       173.60 o                         
 -13   3   7        267.70        245.56       131.32 o                         
 -12   3   7          1.06         33.32        31.39 o                         
 -11   3   7         83.53        128.14        40.62 o                         
 -10   3   7          3.84        109.42        39.42 o                         
  -9   3   7       1042.99       1019.94       121.74 o                         
  -8   3   7       7520.70       7755.79       280.59 o                         
  -7   3   7        552.79        537.78        73.02 o                         
  -6   3   7       1109.96       1307.53        79.54 o                         
  -5   3   7        682.32        703.87        61.86 o                         
  -4   3   7          9.83        -37.35        37.35 o                         
  -3   3   7      11746.28      11634.94       440.49 o                         
  -2   3   7       4739.48       4918.44       234.17 o                         
  -1   3   7       1962.69       1915.28       137.01 o                         
   0   3   7         56.12         43.06        25.10 o                         
   1   3   7         35.61         98.19        53.07 o                         
   2   3   7        641.81        786.76       127.85 o                         
   3   3   7       7465.12       8246.36       413.29 o                         
   4   3   7       3173.32       3146.27       325.54 o                         
   5   3   7        135.15        131.65       205.44 o                         
   6   3   7         18.54         99.02       190.26 o                         
   7   3   7          1.68        128.48       224.92 o                         
   8   3   7        310.47        354.18       221.68 o                         
 -13   4   7        693.99        488.97       169.79 o                         
 -12   4   7       2082.05       2355.87       218.16 o                         
 -11   4   7        759.70        754.41       117.97 o                         
 -10   4   7        610.33        840.28        92.21 o                         
  -9   4   7         54.34         39.80        28.36 o                         
  -8   4   7         32.16         45.35        26.73 o                         
  -7   4   7         12.43         10.15        21.52 o                         
  -6   4   7         16.71         35.97        18.17 o                         
  -5   4   7       5120.21       5116.11       278.10 o                         
  -4   4   7      10415.08      10860.43       408.12 o                         
  -3   4   7        665.84        708.44        87.64 o                         
  -2   4   7         58.83         57.24        39.17 o                         
  -1   4   7        204.10        144.28        42.29 o                         
   0   4   7      13032.16      13097.69       612.33 o                         
   1   4   7         61.17         71.88        67.30 o                         
   2   4   7       5726.02       6176.13       452.36 o                         
   3   4   7       7395.59       8058.27       424.26 o                         
   4   4   7          7.54          9.63        68.48 o                         
   5   4   7         17.51        238.60       217.37 o                         
   6   4   7        894.94       1001.81       313.71 o                         
   7   4   7        808.77        862.51       210.94 o                         
   8   4   7        423.26        167.69       112.00 o                         
 -12   5   7          0.69         24.56        50.65 o                         
 -11   5   7          0.60        -62.02        62.02 o                         
 -10   5   7        708.38        664.94       106.18 o                         
  -9   5   7       2598.89       2447.18       148.46 o                         
  -8   5   7       3182.99       3184.28       181.75 o                         
  -7   5   7         23.77        -17.84        19.97 o                         
  -6   5   7         35.55         -2.09        29.95 o                         
  -5   5   7         34.42         35.64        56.32 o                         
  -4   5   7        239.97        248.44        51.29 o                         
  -3   5   7      11776.18      12593.77       404.03 o                         
  -2   5   7       5791.02       6312.75       268.98 o                         
  -1   5   7       1360.83       1432.45       129.16 o                         
   0   5   7         99.24        131.59        45.30 o                         
   1   5   7          0.62        -13.76        26.97 o                         
   2   5   7        646.90        590.04       187.48 o                         
   3   5   7       4958.82       5817.65       720.68 o                         
   4   5   7       2445.85       2889.48       664.81 o                         
   5   5   7        156.06        191.62       223.84 o                         
   6   5   7         14.62        242.91       191.01 o                         
   7   5   7          3.48        -16.15        88.31 o                         
   8   5   7        279.73        215.19        82.94 o                         
 -11   6   7        250.14        106.78        70.47 o                         
 -10   6   7        128.91         50.30        91.03 o                         
  -9   6   7         10.55        -51.17        51.17 o                         
  -8   6   7       1463.28       1536.27       159.94 o                         
  -7   6   7       3924.04       3885.45       243.21 o                         
  -6   6   7         17.34        -57.97        57.97 o                         
  -5   6   7       1838.41       1839.78       225.89 o                         
  -4   6   7        557.66        748.22       118.08 o                         
  -3   6   7         52.61         40.76        61.82 o                         
  -2   6   7        245.72        333.21        95.93 o                         
  -1   6   7       4079.86       4673.70       284.12 o                         
   0   6   7       1733.27       1677.28       202.88 o                         
   1   6   7       1079.49       1222.48       234.16 o                         
   2   6   7          7.23        136.70       109.55 o                         
   3   6   7         50.93          7.58        78.26 o                         
   4   6   7         53.41         57.88       140.77 o                         
   5   6   7         33.40         49.49        92.21 o                         
   6   6   7        392.44        768.35       345.71 o                         
  -8   7   7       1882.74       1910.77       451.66 o                         
  -7   7   7        836.49        872.98       342.39 o                         
  -6   7   7         87.43        222.51       171.61 o                         
  -5   7   7         50.16        151.31       116.33 o                         
  -4   7   7         70.25        254.02       209.17 o                         
  -3   7   7       1599.57       1882.27       312.91 o                         
  -2   7   7       1100.76       1046.08       311.88 o                         
  -1   7   7        656.28        683.74       201.24 o                         
   0   7   7         21.87        107.49        75.10 o                         
   1   7   7         13.81         25.33        51.67 o                         
   2   7   7        333.30        292.82       259.65 o                         
   3   7   7       1641.80       1617.78       442.71 o                         
   4   7   7        967.97        783.94       242.81 o                         
   5   7   7        148.90        165.40       133.46 o                         
  -5   8   7       1418.09       1397.09       399.93 o                         
  -4   8   7       2060.04       2745.28       569.22 o                         
  -3   8   7        207.72        197.97       130.32 o                         
  -2   8   7        166.66        226.06       135.81 o                         
  -1   8   7         13.44        124.30       123.61 o                         
   0   8   7       1074.80        889.02       239.76 o                         
   1   8   7         11.65        244.73       209.91 o                         
   2   8   7       1506.23       1024.03       409.38 o                         
  -4   9   7        184.28        339.91       171.78 o                         
  -3   9   7       2103.43       1906.62       486.65 o                         
 -12   0   8        158.80        358.93       171.20 o                         
 -11   0   8       2971.57       3443.37       309.90 o                         
 -10   0   8       3748.12       3709.26       321.00 o                         
  -9   0   8       3815.89       3896.79       303.40 o                         
  -8   0   8        672.33        854.57       136.15 o                         
  -7   0   8        586.22        500.58       106.46 o                         
  -6   0   8         83.43         70.53        35.85 o                         
  -5   0   8       3340.17       3332.23       358.81 o                         
  -4   0   8      35549.26      33717.96      1156.51 o                         
  -3   0   8      48384.96      45932.17      1494.26 o                         
  -2   0   8       3009.22       2277.62       285.60 o                         
  -1   0   8       7311.54       9255.54       820.08 o                         
   0   0   8         93.43        183.55       145.41 o                         
   1   0   8        914.40       1001.15       237.60 o                         
   2   0   8       8448.13       7187.95       432.59 o                         
   3   0   8      17010.35      14092.14       577.31 o                         
   4   0   8       9346.31       7902.88       951.57 o                         
   5   0   8        225.17        -32.50       206.76 o                         
   6   0   8        482.08        698.71       265.29 o                         
   7   0   8        417.93        688.93       305.58 o                         
   8   0   8         26.72        -86.72       178.24 o                         
 -12   1   8          4.67        107.53        50.08 o                         
 -11   1   8        130.69        150.39        46.86 o                         
 -10   1   8        906.76        980.68       113.01 o                         
  -9   1   8        313.91        387.06        72.26 o                         
  -8   1   8          8.12        -27.47        27.47 o                         
  -7   1   8        332.22        361.91        64.93 o                         
  -6   1   8        687.64        663.22        78.91 o                         
  -5   1   8       2868.72       2986.00       179.70 o                         
  -4   1   8       3628.52       3683.14       178.85 o                         
  -3   1   8        311.58        358.98        55.14 o                         
  -2   1   8        145.70        117.17        49.12 o                         
  -1   1   8         56.87         59.51        62.29 o                         
   0   1   8        416.33        473.37        76.00 o                         
   1   1   8       2413.11       2443.49       196.14 o                         
   2   1   8       9779.40       8296.54       424.55 o                         
   3   1   8         75.58          7.40       105.87 o                         
   4   1   8        474.02        278.62       330.54 o                         
   5   1   8         33.05          7.90        85.68 o                         
   6   1   8        260.41        129.26       273.33 o                         
   7   1   8       1964.15       1936.33       365.34 o                         
   8   1   8       2352.09       2652.41       453.65 o                         
 -12   2   8        598.55        924.92       108.66 o                         
 -11   2   8         28.21         45.67        45.02 o                         
 -10   2   8          4.50         32.08        32.88 o                         
  -9   2   8       7826.77       7879.09       305.51 o                         
  -8   2   8       6448.94       6605.62       267.39 o                         
  -7   2   8       3240.91       3364.64       152.50 o                         
  -6   2   8         65.60         47.55        20.46 o                         
  -5   2   8         44.58         50.36        23.37 o                         
  -4   2   8         67.39         88.02        31.30 o                         
  -3   2   8        257.82        383.22        62.55 o                         
  -2   2   8        467.05        409.38        57.10 o                         
  -1   2   8       1614.80       1550.65       162.80 o                         
   0   2   8       2016.42       1616.01       194.19 o                         
   1   2   8       2026.47       1794.95       237.07 o                         
   2   2   8       3545.74       3616.48       157.34 o                         
   3   2   8        113.64         97.41       115.15 o                         
   4   2   8       3015.21       2767.59       335.08 o                         
   5   2   8       2963.17       3577.46       721.10 o                         
   6   2   8        926.96        514.37       556.20 o                         
   7   2   8        182.64        194.32       352.42 o                         
   8   2   8        640.75        258.87       651.21 o                         
 -12   3   8         38.46         48.74        71.12 o                         
 -11   3   8        115.86         78.69        73.54 o                         
 -10   3   8        264.27        301.56        65.90 o                         
  -9   3   8        121.43        164.33        45.31 o                         
  -8   3   8          3.11         34.01        30.86 o                         
  -7   3   8        777.73        817.14        90.45 o                         
  -6   3   8         10.98        -38.54        38.54 o                         
  -5   3   8       5304.59       5576.83       361.71 o                         
  -4   3   8       1670.40       1899.84       165.22 o                         
  -3   3   8        255.12        258.07        81.75 o                         
  -2   3   8        111.70        107.90        46.20 o                         
  -1   3   8         67.29         46.36        27.42 o                         
   0   3   8        416.55        400.82        49.32 o                         
   1   3   8       4160.92       4223.12       257.05 o                         
   2   3   8       6347.56       6883.55       390.90 o                         
   3   3   8          4.66        -28.49        31.90 o                         
   4   3   8        105.14        325.02       136.98 o                         
   5   3   8         10.23         97.57       155.61 o                         
   6   3   8        330.01        538.03       158.98 o                         
   7   3   8       2105.25       2213.34       334.27 o                         
   8   3   8       1486.54       1784.09       459.95 o                         
 -12   4   8         36.72         64.46        71.05 o                         
 -11   4   8       1667.39       1828.01       144.51 o                         
 -10   4   8       2253.74       2395.71       179.24 o                         
  -9   4   8       2614.26       2793.60       182.97 o                         
  -8   4   8        729.53        681.19        87.24 o                         
  -7   4   8        105.58         51.86        41.71 o                         
  -6   4   8         15.61        105.20        55.79 o                         
  -5   4   8       1408.13       1424.97       158.72 o                         
  -4   4   8      18900.48      19355.06       607.94 o                         
  -3   4   8      27326.52      27172.71       684.00 o                         
  -2   4   8        784.00        693.28        73.27 o                         
  -1   4   8       1864.17       1659.07       118.67 o                         
   0   4   8        430.49        384.14        50.82 o                         
   1   4   8         92.49         97.60        54.92 o                         
   2   4   8       4972.96       6012.37       751.27 o                         
   3   4   8      10269.61      11184.74       519.84 o                         
   4   4   8       3985.06       4363.98       330.45 o                         
   5   4   8         10.94        158.90       107.01 o                         
   6   4   8         46.35         40.50       156.19 o                         
   7   4   8         62.96        138.14       264.63 o                         
 -11   5   8        323.58        267.82        73.72 o                         
 -10   5   8        502.74        457.66        70.28 o                         
  -9   5   8         52.65         96.93        39.99 o                         
  -8   5   8        202.46        183.07        30.52 o                         
  -7   5   8         23.26         53.73        84.89 o                         
  -6   5   8       1008.01       1067.62       128.49 o                         
  -5   5   8       1156.53       1020.25       124.63 o                         
  -4   5   8        986.22       1031.08       125.08 o                         
  -3   5   8        520.90        513.03        79.65 o                         
  -2   5   8        367.17        532.41        93.32 o                         
  -1   5   8         13.71          8.79        28.27 o                         
   0   5   8         64.49         -6.78        31.97 o                         
   1   5   8       1468.91       1474.02       157.37 o                         
   2   5   8       2272.81       2111.66       259.32 o                         
   3   5   8         62.33        206.91        86.22 o                         
   4   5   8          1.84        158.66        89.86 o                         
   5   5   8          2.43        240.28       125.31 o                         
   6   5   8        157.35        372.85       141.11 o                         
   7   5   8       1070.58        918.45       195.08 o                         
 -10   6   8         23.48        -28.35        58.53 o                         
  -9   6   8       3127.34       2925.14       244.42 o                         
  -8   6   8       2444.18       2759.75       301.17 o                         
  -7   6   8       1324.70       1367.21       202.47 o                         
  -6   6   8          1.74        -44.42        60.69 o                         
  -5   6   8          5.52        141.24        72.03 o                         
  -4   6   8         13.80        107.12        45.65 o                         
  -3   6   8        191.25        430.47       107.17 o                         
  -2   6   8        212.71        247.24        99.79 o                         
  -1   6   8       1268.38       1496.48       167.19 o                         
   0   6   8        298.54        171.60        52.57 o                         
   1   6   8        338.96        323.66       195.65 o                         
   2   6   8       1698.95       1671.31       323.81 o                         
   3   6   8         11.18         50.37        98.60 o                         
   4   6   8        818.70       1535.68       312.46 o                         
   5   6   8        298.97        392.42       150.79 o                         
  -7   7   8        317.40        549.98       278.56 o                         
  -6   7   8        531.30       1135.45       451.33 o                         
  -5   7   8       2203.43       2510.75       397.61 o                         
  -4   7   8        425.25        501.18       278.06 o                         
  -3   7   8         26.37        169.91       206.43 o                         
  -2   7   8         77.59          0.65        84.31 o                         
  -1   7   8         10.24         30.67       128.17 o                         
   0   7   8        358.61        277.40       192.01 o                         
   1   7   8       1926.75       2039.76       521.80 o                         
   2   7   8       1533.38       1730.70       480.18 o                         
   3   7   8         32.50        238.43       202.29 o                         
   4   7   8          6.16         -8.51       308.90 o                         
  -5   8   8        189.68        203.94       164.48 o                         
  -4   8   8       4108.86       4040.56       653.28 o                         
  -3   8   8       4906.28       4585.08       947.09 o                         
  -2   8   8        286.06        231.96       152.21 o                         
  -1   8   8        213.97         52.56       150.39 o                         
   0   8   8         38.85        -18.74        62.01 o                         
   1   8   8          3.90         61.02       101.31 o                         
 -12   0   9        507.58        475.75       118.06 o                         
 -11   0   9       3648.82       3705.57       326.92 o                         
 -10   0   9         96.79        214.52        96.56 o                         
  -9   0   9          0.44         11.33       115.90 o                         
  -8   0   9       1027.20       1276.20       173.80 o                         
  -7   0   9       7929.24       7271.65       411.28 o                         
  -6   0   9         70.63         31.44        59.86 o                         
  -5   0   9       3944.84       3938.26       414.02 o                         
  -4   0   9       9221.04       9281.41       689.93 o                         
  -3   0   9        535.02        417.84       140.44 o                         
  -2   0   9        530.99        575.08        74.17 o                         
  -1   0   9         15.63        -34.99        68.64 o                         
   0   0   9         61.95        122.03       120.21 o                         
   1   0   9          9.57         30.34        69.47 o                         
   2   0   9       1472.94       1484.83       145.75 o                         
   3   0   9        245.13        390.81       144.75 o                         
   4   0   9         48.04       -233.46       255.84 o                         
   5   0   9       3651.07       2601.52       561.42 o                         
   6   0   9       2374.63       1659.24       431.76 o                         
   7   0   9        403.48         92.35        97.99 o                         
 -12   1   9         53.01        168.45        57.52 o                         
 -11   1   9        914.58       1050.14       127.41 o                         
 -10   1   9       3442.17       3319.76       214.78 o                         
  -9   1   9       1187.34       1265.24       126.46 o                         
  -8   1   9         13.26        -15.64        27.34 o                         
  -7   1   9          2.62          7.95        21.66 o                         
  -6   1   9          0.50         10.21        27.24 o                         
  -5   1   9       3806.41       3570.73       220.05 o                         
  -4   1   9       5342.67       5151.94       262.85 o                         
  -3   1   9        123.74         96.28        26.46 o                         
  -2   1   9        538.45        255.94        76.49 o                         
  -1   1   9        286.64        433.58        83.17 o                         
   0   1   9       1170.17       1326.65       126.94 o                         
   1   1   9       5275.41       5103.52       280.61 o                         
   2   1   9        428.73        288.74        60.87 o                         
   3   1   9        111.47        -49.89       101.12 o                         
   4   1   9         22.09       -193.79       198.22 o                         
   5   1   9        174.50       -101.22       112.44 o                         
   6   1   9        284.67        283.25       396.03 o                         
   7   1   9        462.10        170.19       594.17 o                         
 -12   2   9          8.40         43.54        30.77 o                         
 -11   2   9        125.72         50.46        49.35 o                         
 -10   2   9         69.73         95.07        34.66 o                         
  -9   2   9         11.85         46.96        26.63 o                         
  -8   2   9        892.37        902.76       103.51 o                         
  -7   2   9       4891.50       4820.03       235.28 o                         
  -6   2   9      14271.74      14611.21       569.72 o                         
  -5   2   9       2517.86       2620.30       170.89 o                         
  -4   2   9        133.49        212.43        56.53 o                         
  -3   2   9        198.93        245.52        64.78 o                         
  -2   2   9       3810.86       4010.95       322.00 o                         
  -1   2   9       3865.55       4242.36       300.65 o                         
   0   2   9      29507.86      29273.52      1666.21 o                         
   1   2   9      24693.90      22864.79      1198.91 o                         
   2   2   9       3385.91       3606.86       391.55 o                         
   3   2   9        500.35        552.28       154.59 o                         
   4   2   9       1032.29       1201.45       284.86 o                         
   5   2   9        118.85         74.00        51.06 o                         
   6   2   9       2679.99       2250.24       368.87 o                         
   7   2   9       5582.64       5761.04       623.93 o                         
 -12   3   9         96.55         60.31        50.99 o                         
 -11   3   9        965.14       1036.91       126.51 o                         
 -10   3   9       1352.36       1243.18       128.97 o                         
  -9   3   9        230.16        185.03        52.49 o                         
  -8   3   9        108.42         88.62        35.02 o                         
  -7   3   9         85.21         86.02        28.56 o                         
  -6   3   9         20.93         39.81        60.35 o                         
  -5   3   9       4164.03       4173.40       302.26 o                         
  -4   3   9       4565.08       5081.80       348.93 o                         
  -3   3   9         87.07        119.75        67.90 o                         
  -2   3   9         77.06         56.63        78.54 o                         
  -1   3   9         84.10         99.08        81.25 o                         
   0   3   9        411.44        457.11        79.56 o                         
   1   3   9       3479.76       2916.75       314.45 o                         
   2   3   9        651.92        860.11       139.64 o                         
   3   3   9        167.49        100.19        73.73 o                         
   4   3   9        103.09         92.28        89.95 o                         
   5   3   9        252.46        120.23        91.38 o                         
   6   3   9         83.39        175.70       159.09 o                         
   7   3   9        252.91        494.77       288.84 o                         
 -11   4   9       2584.84       2533.84       198.01 o                         
 -10   4   9         33.40         -1.28        35.16 o                         
  -9   4   9          3.60        -21.14        42.43 o                         
  -8   4   9        592.21        585.74        80.27 o                         
  -7   4   9       3237.73       3453.41       278.74 o                         
  -6   4   9         11.08        -14.88        25.58 o                         
  -5   4   9       4039.42       3924.79       292.58 o                         
  -4   4   9       3659.33       3380.73       280.23 o                         
  -3   4   9         61.14        196.55        74.62 o                         
  -2   4   9         27.90        -54.07        61.89 o                         
  -1   4   9          5.86          3.81        41.12 o                         
   0   4   9         66.98        -30.34        65.32 o                         
   1   4   9        258.41        126.19        68.06 o                         
   2   4   9        294.07        349.18        95.21 o                         
   3   4   9          4.24         25.17        39.56 o                         
   4   4   9         22.63        218.17       120.46 o                         
   5   4   9       1802.94       2100.71       318.95 o                         
   6   4   9       1463.07       1533.94       282.48 o                         
   7   4   9        445.01        720.93       285.52 o                         
 -11   5   9        467.64        483.66        76.49 o                         
 -10   5   9       2110.48       2286.72       183.26 o                         
  -9   5   9       2010.14       1768.25       155.35 o                         
  -8   5   9         64.92         76.05        71.13 o                         
  -7   5   9         38.98         19.27        39.65 o                         
  -6   5   9         28.22        126.43        52.78 o                         
  -5   5   9        799.97        948.21       140.02 o                         
  -4   5   9       1779.06       1839.93       184.19 o                         
  -3   5   9        815.75        722.21       146.92 o                         
  -2   5   9        328.63        326.79        67.64 o                         
  -1   5   9        206.96        114.69        49.65 o                         
   0   5   9         70.73        -48.32       105.27 o                         
   1   5   9       1271.48       1518.89       293.98 o                         
   2   5   9        404.96        294.08       131.40 o                         
   3   5   9        121.91        129.83       102.55 o                         
   4   5   9          7.22         36.89        76.74 o                         
   5   5   9        391.96        683.08       184.69 o                         
   6   5   9         33.56        140.44       107.77 o                         
 -10   6   9         16.32        149.06       116.40 o                         
  -9   6   9          9.15        -99.65        99.65 o                         
  -8   6   9        417.16        500.20       172.61 o                         
  -7   6   9       2381.14       2251.40       280.65 o                         
  -6   6   9       4213.77       4755.31       409.30 o                         
  -5   6   9       1201.79       1363.74       220.41 o                         
  -4   6   9          8.92          6.87        33.95 o                         
  -3   6   9          0.03         26.76       185.70 o                         
  -2   6   9        527.35         34.04       119.91 o                         
  -1   6   9       1014.53       1160.72       188.90 o                         
   0   6   9       9416.85       8114.67      1094.50 o                         
   1   6   9       8484.02       8631.28       963.34 o                         
   2   6   9        588.39        599.55       194.77 o                         
   3   6   9         29.67        151.03       126.27 o                         
   4   6   9         71.98        162.56       150.06 o                         
  -6   7   9         14.27        430.44       381.85 o                         
  -5   7   9       1287.53       1563.23       570.88 o                         
  -4   7   9       1813.28       2660.71       739.34 o                         
  -3   7   9         48.36        -68.81       209.25 o                         
  -2   7   9         91.71        -74.12       168.29 o                         
  -1   7   9          8.34       -168.13       184.38 o                         
   0   7   9         33.34        114.24       173.60 o                         
   1   7   9        609.01        393.30       252.86 o                         
   2   7   9        620.10        394.62       206.76 o                         
   3   7   9         84.70         80.42        92.19 o                         
   4   7   9          5.41         82.41       133.14 o                         
  -3   8   9          5.64       -154.53       272.42 o                         
  -2   8   9         49.93       -155.20       190.84 o                         
  -1   8   9          8.09         43.94       103.63 o                         
 -12   0  10        490.64        350.84       109.02 o                         
 -11   0  10       3237.59       3721.55       342.24 o                         
 -10   0  10       5268.51       4694.89       374.48 o                         
  -9   0  10        622.61        809.33       153.96 o                         
  -8   0  10        242.78        297.53       108.94 o                         
  -7   0  10        761.79        875.46       219.86 o                         
  -6   0  10        170.31        196.98        86.55 o                         
  -5   0  10       2631.12       2925.51       417.50 o                         
  -4   0  10       1845.28       2073.42       370.08 o                         
  -3   0  10       8638.81       7565.13       803.67 o                         
  -2   0  10       6127.18       6948.13       607.54 o                         
  -1   0  10        580.70        465.75       182.39 o                         
   0   0  10          0.50         62.34        82.90 o                         
   1   0  10         51.20         77.10        75.94 o                         
   2   0  10       2661.87       2274.05       405.07 o                         
   3   0  10         88.27       -160.50       186.04 o                         
   4   0  10       6145.06       5592.36       785.93 o                         
   5   0  10       3404.23       2594.89       571.21 o                         
   6   0  10        364.76       -151.22       330.29 o                         
 -12   1  10       1220.57       1143.66       135.48 o                         
 -11   1  10        174.79        219.49        56.26 o                         
 -10   1  10        254.62        318.89        69.81 o                         
  -9   1  10         64.03         75.22        38.80 o                         
  -8   1  10          8.04        -27.50        41.50 o                         
  -7   1  10       3812.24       4395.49       336.25 o                         
  -6   1  10       5460.32       5061.95       363.55 o                         
  -5   1  10       1197.75       1457.83       216.23 o                         
  -4   1  10        424.94        470.14       134.10 o                         
  -3   1  10        338.90        110.17       164.65 o                         
  -2   1  10         15.84        -20.17        43.17 o                         
  -1   1  10       8659.13       9758.21       339.99 o                         
   0   1  10       6524.67       6728.85       454.08 o                         
   1   1  10       1456.02       1586.41       156.52 o                         
   2   1  10          1.46        -27.96        47.79 o                         
   3   1  10         25.60         -2.09        84.15 o                         
   4   1  10        194.23        -27.92       128.06 o                         
   5   1  10       3076.65       2260.60       577.09 o                         
   6   1  10       1947.17       1387.24       293.07 o                         
 -12   2  10        304.06        198.14       135.46 o                         
 -11   2  10         30.90        105.14        46.94 o                         
 -10   2  10        446.53        592.45        91.72 o                         
  -9   2  10        573.37        739.75       101.02 o                         
  -8   2  10       1069.15       1189.66       125.33 o                         
  -7   2  10          1.90          3.46        35.05 o                         
  -6   2  10       1064.21       1190.04       172.20 o                         
  -5   2  10       6613.41       6387.57       415.58 o                         
  -4   2  10       2777.47       2910.27       305.20 o                         
  -3   2  10       6907.68       6180.16       491.67 o                         
  -2   2  10       1704.82       1882.74       178.44 o                         
  -1   2  10        441.54        504.01        99.78 o                         
   0   2  10        182.31        180.72        44.35 o                         
   1   2  10       4705.34       4768.50       237.79 o                         
   2   2  10        244.40        112.80        94.14 o                         
   3   2  10        309.04        208.83       103.96 o                         
   4   2  10        185.10         45.41        96.33 o                         
   5   2  10         19.09       -179.68       235.86 o                         
   6   2  10          2.82       -178.62       178.62 o                         
 -11   3  10        324.60        307.89        71.61 o                         
 -10   3  10        108.78        133.07        53.85 o                         
  -9   3  10          1.71        -38.09        38.09 o                         
  -8   3  10        182.42        259.15        64.38 o                         
  -7   3  10       2761.00       2986.35       274.51 o                         
  -6   3  10       5447.10       5746.75       383.03 o                         
  -5   3  10       2812.08       2725.12       269.26 o                         
  -4   3  10        271.47        629.02       150.06 o                         
  -3   3  10        113.93        262.49       112.26 o                         
  -2   3  10          8.16        -67.75        67.75 o                         
  -1   3  10       4997.48       5488.39       351.30 o                         
   0   3  10       3821.02       3732.69       235.70 o                         
   1   3  10       2028.46       2285.93       183.55 o                         
   2   3  10          1.33          7.97       172.85 o                         
   3   3  10          6.88          4.64       291.66 o                         
   4   3  10        194.03         27.95       104.79 o                         
   5   3  10       2174.69       2280.02       349.59 o                         
   6   3  10       1411.57       1374.38       431.10 o                         
 -11   4  10       2358.77       2623.41       208.40 o                         
 -10   4  10       3032.80       3128.80       218.70 o                         
  -9   4  10        695.20        604.51        92.86 o                         
  -8   4  10         20.28        -23.41        34.55 o                         
  -7   4  10        149.74        242.88        90.94 o                         
  -6   4  10         16.22        -52.80        55.42 o                         
  -5   4  10       1435.28       1312.37       184.13 o                         
  -4   4  10       1088.53       1163.56       185.28 o                         
  -3   4  10       6180.72       6005.35       382.98 o                         
  -2   4  10       2669.78       2756.98       236.96 o                         
  -1   4  10        696.28        819.84       122.16 o                         
   0   4  10         96.26         95.05        45.07 o                         
   1   4  10         57.37         60.98        69.32 o                         
   2   4  10       1140.55       1319.47       182.05 o                         
   3   4  10        190.78         51.73       234.45 o                         
   4   4  10       2958.55       3198.56       399.08 o                         
   5   4  10       2631.95       3030.22       406.47 o                         
   6   4  10         43.11        282.20       169.29 o                         
 -11   5  10        129.27         55.68        42.60 o                         
 -10   5  10         64.76         87.69        35.26 o                         
  -9   5  10         80.83         88.88        52.48 o                         
  -8   5  10        229.09        155.28        55.22 o                         
  -7   5  10       2353.49       2327.65       248.02 o                         
  -6   5  10       1332.79       1553.54       198.54 o                         
  -5   5  10        302.76        207.17        71.25 o                         
  -4   5  10          1.49        -21.11        31.42 o                         
  -3   5  10          3.64        -62.18        62.18 o                         
  -2   5  10        250.87        161.23        59.65 o                         
  -1   5  10       4892.05       4959.52       346.59 o                         
   0   5  10       3013.30       3036.54       355.60 o                         
   1   5  10        817.67        913.49       217.64 o                         
   2   5  10         90.74        292.67       120.65 o                         
   3   5  10          9.46         80.28        96.42 o                         
   4   5  10        236.30        435.74       224.67 o                         
 -10   6  10        153.55        288.01       142.93 o                         
  -9   6  10         43.38          6.30        52.73 o                         
  -8   6  10        426.30        319.35       109.10 o                         
  -7   6  10         98.96         16.34        34.74 o                         
  -6   6  10        731.69        546.77       392.63 o                         
  -5   6  10       1985.12       1991.76       294.56 o                         
  -4   6  10        457.94        227.95       189.68 o                         
  -3   6  10       1695.92       1811.59       262.89 o                         
  -2   6  10        296.78        119.57        57.23 o                         
  -1   6  10        445.72        179.59       143.58 o                         
   0   6  10        158.30        154.53        96.85 o                         
   1   6  10       1274.85       1451.48       374.39 o                         
   2   6  10        291.61        341.20       135.21 o                         
   3   6  10         26.28         73.95       101.64 o                         
  -4   7  10         43.23       -286.68       289.67 o                         
  -3   7  10          4.04       -151.15       151.15 o                         
  -2   7  10         22.96        215.72       183.05 o                         
  -1   7  10        815.36        959.20       359.14 o                         
   0   7  10       1269.20       1072.44       388.32 o                         
   1   7  10        689.90        507.54       217.71 o                         
   2   7  10         13.44        -64.83       143.76 o                         
   3   7  10         16.92       -132.65       132.65 o                         
 -11   0  11        150.07        124.46        57.45 o                         
 -10   0  11         31.62        -41.98        55.77 o                         
  -9   0  11       1149.07       1394.28       208.90 o                         
  -8   0  11       1575.46       1502.71       302.43 o                         
  -7   0  11       1156.49       1087.20       252.36 o                         
  -6   0  11        775.46        995.84       243.90 o                         
  -5   0  11        210.89        574.69       231.63 o                         
  -4   0  11         55.67         42.28        72.46 o                         
  -3   0  11       1372.50       1167.78       335.59 o                         
  -2   0  11      17149.19      19811.13       971.95 o                         
  -1   0  11      12407.84      13822.88       968.32 o                         
   0   0  11          9.37          5.14       111.09 o                         
   1   0  11       4036.39       3492.07       478.69 o                         
   2   0  11        101.17         81.41        69.97 o                         
   3   0  11        841.76        830.20       259.82 o                         
   4   0  11       2517.31       1920.22       439.89 o                         
   5   0  11       6403.00       6609.42       916.75 o                         
 -11   1  11        299.54        222.65        79.49 o                         
 -10   1  11        112.18         62.92        43.16 o                         
  -9   1  11        531.42        614.75        99.01 o                         
  -8   1  11        523.11        424.73       111.97 o                         
  -7   1  11          4.52         26.47        47.87 o                         
  -6   1  11        435.18        446.62       116.93 o                         
  -5   1  11          4.90        138.95       150.72 o                         
  -4   1  11        163.58        -27.30       141.43 o                         
  -3   1  11       1144.01       1475.23       271.47 o                         
  -2   1  11       2839.12       3169.53       270.51 o                         
  -1   1  11        117.34        251.42        99.06 o                         
   0   1  11          1.50         77.78        44.74 o                         
   1   1  11          4.93         77.04       112.17 o                         
   2   1  11         10.66         10.60       106.03 o                         
   3   1  11       1470.83       1026.99       298.04 o                         
   4   1  11       2325.51       2179.12       326.59 o                         
   5   1  11         26.66       -169.62       169.62 o                         
   6   1  11        138.48       -290.33       290.33 o                         
 -11   2  11          6.04        -33.04        38.41 o                         
 -10   2  11        234.72        246.24        64.48 o                         
  -9   2  11        117.24        180.37        53.06 o                         
  -8   2  11        817.24        796.41       156.87 o                         
  -7   2  11      14022.33      14431.60       657.16 o                         
  -6   2  11       8427.86       7920.74       495.51 o                         
  -5   2  11       1848.49       2366.27       291.85 o                         
  -4   2  11         14.49         11.68        70.55 o                         
  -3   2  11        144.05        -19.24       119.96 o                         
  -2   2  11        215.19        223.77        62.75 o                         
  -1   2  11       2653.35       3248.10       327.52 o                         
   0   2  11       3104.94       2928.75       231.31 o                         
   1   2  11       1508.30       1491.19       234.29 o                         
   2   2  11        815.85        942.23       190.30 o                         
   3   2  11        287.28         73.76       220.44 o                         
   4   2  11        183.69        -45.11       171.11 o                         
   5   2  11        183.27        -49.24       195.40 o                         
   6   2  11        286.12        -94.18       273.42 o                         
 -11   3  11        729.63        652.55       103.59 o                         
 -10   3  11         58.96        -20.03        46.81 o                         
  -9   3  11        137.84        117.89       100.40 o                         
  -8   3  11         76.49         75.44        57.30 o                         
  -7   3  11          8.37        110.63        83.62 o                         
  -6   3  11        383.46        360.72        99.92 o                         
  -5   3  11        276.56        210.84        39.59 o                         
  -4   3  11         44.99        103.24        98.44 o                         
  -3   3  11       1576.09       1748.79       287.28 o                         
  -2   3  11       1175.66       1150.85       146.75 o                         
  -1   3  11         87.11        101.38        45.70 o                         
   0   3  11         25.65         11.38        25.43 o                         
   1   3  11          4.99        -35.58        35.58 o                         
   2   3  11         23.50         67.91       233.62 o                         
   3   3  11       1787.73       1469.70       265.79 o                         
   4   3  11       1507.92       1193.46       609.01 o                         
   5   3  11         62.91       -102.47       231.30 o                         
 -11   4  11        161.25         81.45        45.05 o                         
 -10   4  11          9.78        -33.67        62.02 o                         
  -9   4  11        728.82        888.48       164.17 o                         
  -8   4  11        970.86       1203.63       192.90 o                         
  -7   4  11        730.06        757.54       149.66 o                         
  -6   4  11        571.26        559.30       193.58 o                         
  -5   4  11         11.60        -49.68        70.44 o                         
  -4   4  11          8.97        174.61        91.57 o                         
  -3   4  11        607.69        798.80       145.22 o                         
  -2   4  11       9356.88       9185.61       463.75 o                         
  -1   4  11       7750.79       8675.01       426.65 o                         
   0   4  11          9.76        -46.56        63.34 o                         
   1   4  11       1387.38       1536.21       401.25 o                         
   2   4  11        179.81        609.18       261.98 o                         
   3   4  11        181.84         95.98       277.15 o                         
   4   4  11       1790.25       1517.64       439.56 o                         
   5   4  11       3634.86       3832.31       767.85 o                         
 -10   5  11         14.77         40.96       170.37 o                         
  -9   5  11        817.50        790.27       156.33 o                         
  -8   5  11        512.16        622.25       135.25 o                         
  -7   5  11          7.66         74.53        75.53 o                         
  -6   5  11        270.61        229.83       107.47 o                         
  -5   5  11         47.65          3.65        89.89 o                         
  -4   5  11        297.89        185.57        60.44 o                         
  -3   5  11        684.78        933.67       167.23 o                         
  -2   5  11       1327.94       1119.55       164.53 o                         
  -1   5  11        328.21        309.72        53.38 o                         
   0   5  11         92.62         72.73       109.73 o                         
   1   5  11          4.64        -84.89        84.89 o                         
   2   5  11          6.42        158.18       170.12 o                         
  -8   6  11        477.82        527.93       179.24 o                         
  -7   6  11       5038.71       6152.79       609.67 o                         
  -6   6  11       3283.32       3538.61       513.84 o                         
  -5   6  11        700.00        919.83       203.61 o                         
  -4   6  11          6.80         13.08        63.54 o                         
  -3   6  11         53.79         59.88        59.92 o                         
  -2   6  11        146.45         56.39        99.26 o                         
  -1   6  11       1079.12        828.13       169.92 o                         
   0   6  11       1252.28       1288.76       268.58 o                         
   1   6  11        788.24       1338.56       377.05 o                         
  -3   7  11        627.58        422.64       215.72 o                         
  -2   7  11        272.82         91.36        82.90 o                         
  -1   7  11         18.95        411.37       239.76 o                         
   0   7  11         56.54        214.72       203.94 o                         
 -11   0  12         36.05         45.09        48.06 o                         
 -10   0  12       2225.60       2461.72       297.02 o                         
  -9   0  12       3377.50       4177.69       538.21 o                         
  -8   0  12        450.14        649.30       213.39 o                         
  -7   0  12          4.85          0.66        60.02 o                         
  -6   0  12       1719.61       1502.71       324.15 o                         
  -5   0  12       2762.64       3358.43       550.48 o                         
  -4   0  12        540.72        260.15        84.23 o                         
  -3   0  12       8460.88      11156.53      1248.53 o                         
  -2   0  12       6117.02       7221.58       564.79 o                         
  -1   0  12          3.97         47.26        58.53 o                         
   0   0  12        806.46       1382.67       313.54 o                         
   1   0  12        297.54        601.38       201.46 o                         
   2   0  12        118.98        362.79       190.84 o                         
   3   0  12       1738.77       1484.97       368.42 o                         
   4   0  12       1064.58        862.36       285.69 o                         
 -11   1  12         65.37        117.39        94.18 o                         
 -10   1  12         58.38         13.27        47.43 o                         
  -9   1  12        822.63       1074.09       208.34 o                         
  -8   1  12       3758.70       3661.23       356.32 o                         
  -7   1  12       1142.78       1448.13       219.79 o                         
  -6   1  12        101.63        -22.05        75.62 o                         
  -5   1  12         35.40         30.32        61.35 o                         
  -4   1  12          5.64        -37.24        52.89 o                         
  -3   1  12       2238.97       2827.09       443.61 o                         
  -2   1  12       1999.62       2594.87       237.86 o                         
  -1   1  12       1247.82       1426.49       218.01 o                         
   0   1  12         32.26        119.95        89.70 o                         
   1   1  12          2.62        140.29        89.84 o                         
   2   1  12        117.71        243.25       110.44 o                         
   3   1  12       1045.48       1225.55       229.91 o                         
   4   1  12        293.91        147.68       126.76 o                         
   5   1  12        116.54       -305.09       305.09 o                         
 -10   2  12        142.03        148.26        43.13 o                         
  -9   2  12          6.46        209.87       113.31 o                         
  -8   2  12         19.57         13.63        76.44 o                         
  -7   2  12         28.98        -15.97        48.56 o                         
  -6   2  12        761.20        794.51       268.44 o                         
  -5   2  12       2458.62       2856.12       350.17 o                         
  -4   2  12       2210.29       2051.51       314.77 o                         
  -3   2  12        542.42        393.71       160.09 o                         
  -2   2  12          1.71         57.96        39.31 o                         
  -1   2  12         80.24        170.13        75.48 o                         
   0   2  12        260.94        302.26       112.36 o                         
   1   2  12       2472.16       2191.21       280.08 o                         
   2   2  12       6279.62       6568.53       510.49 o                         
   3   2  12       6866.66       6888.67       561.04 o                         
   4   2  12        284.48        579.06       171.64 o                         
   5   2  12        123.30       -210.91       274.25 o                         
 -10   3  12         75.02         24.44       169.46 o                         
  -9   3  12        509.29        622.14       162.27 o                         
  -8   3  12       1372.53       1354.88       219.49 o                         
  -7   3  12        317.16        413.84       122.59 o                         
  -6   3  12         22.51        102.76        54.00 o                         
  -5   3  12         40.50        -36.69        68.02 o                         
  -4   3  12          0.79        -42.88        54.32 o                         
  -3   3  12       1965.77       1364.91       277.18 o                         
  -2   3  12       1467.18       1797.44       233.86 o                         
  -1   3  12        511.80        743.78       130.34 o                         
   0   3  12        243.46        229.82        65.11 o                         
   1   3  12         23.99        112.81        44.16 o                         
   2   3  12         45.49         93.07        60.11 o                         
   3   3  12        648.09        322.16       406.97 o                         
   4   3  12        328.39        196.48       119.38 o                         
   5   3  12         87.50       -326.48       339.74 o                         
 -10   4  12       1511.98       1752.26       253.91 o                         
  -9   4  12       2419.01       2688.57       307.37 o                         
  -8   4  12        184.25        242.12       108.20 o                         
  -7   4  12          0.97         24.93        86.22 o                         
  -6   4  12        791.62        975.13       180.36 o                         
  -5   4  12       1342.32       1130.12       191.72 o                         
  -4   4  12        324.88        546.31       163.54 o                         
  -3   4  12       6119.36       5728.59       437.25 o                         
  -2   4  12       2730.46       3770.77       357.39 o                         
  -1   4  12         37.99        102.72        68.92 o                         
   0   4  12        187.57        234.64       102.80 o                         
   1   4  12        158.87        436.74       224.50 o                         
   2   4  12         26.68        -85.06       118.22 o                         
 -10   5  12          9.53       -154.20       155.69 o                         
  -9   5  12        522.40        457.13       159.51 o                         
  -8   5  12       2846.79       3341.48       340.45 o                         
  -7   5  12       1554.92       1983.45       266.74 o                         
  -6   5  12         41.36         41.25        74.34 o                         
  -5   5  12          4.20        -79.17       141.96 o                         
  -4   5  12          7.88        -45.18        73.60 o                         
  -3   5  12        604.35        725.19       161.04 o                         
  -2   5  12       1345.06       1420.01       237.18 o                         
  -1   5  12       1125.29       1270.04       200.91 o                         
   0   5  12         27.87        258.25       132.46 o                         
  -6   6  12        477.20        653.78       235.61 o                         
  -5   6  12        986.40       1052.41       219.20 o                         
  -4   6  12        924.86        817.87       179.55 o                         
  -3   6  12        281.66        325.08       128.95 o                         
  -2   6  12         10.94        -86.06       110.79 o                         
  -1   6  12          0.14         56.54       161.16 o                         
   0   6  12         10.97        165.48       166.80 o                         
  -4   7  12          0.01       -287.68       313.87 o                         
 -10   0  13        463.78        718.78       257.17 o                         
  -9   0  13       5069.26       5387.09       656.10 o                         
  -8   0  13       2788.88       2700.84       466.25 o                         
  -7   0  13        102.67        103.80        88.04 o                         
  -6   0  13        485.13        278.39       124.69 o                         
  -5   0  13         99.57         18.40       154.37 o                         
  -4   0  13        161.58       -110.26       183.55 o                         
  -3   0  13       3444.40       4587.40       751.77 o                         
  -2   0  13       2099.98       2349.74       314.52 o                         
  -1   0  13       2262.54       2137.92       392.63 o                         
   0   0  13        543.67        760.39       246.39 o                         
   1   0  13         76.73        216.88       142.76 o                         
   2   0  13         24.43         83.90        97.00 o                         
   3   0  13         96.42        457.63       229.64 o                         
 -10   1  13       1146.17       1555.00       256.41 o                         
  -9   1  13        623.56        736.26       172.90 o                         
  -8   1  13        119.11          0.07        51.74 o                         
  -7   1  13         19.51         69.87       159.84 o                         
  -6   1  13         31.48        -40.13        93.21 o                         
  -5   1  13       2281.28       2192.70       339.71 o                         
  -4   1  13       2608.59       2422.21       401.78 o                         
  -3   1  13       1831.68       2660.71       431.35 o                         
  -2   1  13         22.24         95.66        66.44 o                         
  -1   1  13          0.49         19.30        65.42 o                         
   0   1  13         15.43          1.25        73.78 o                         
   1   1  13       2622.60       3049.50       335.89 o                         
   2   1  13       2468.13       2409.98       313.41 o                         
   3   1  13        594.97        761.04       237.60 o                         
   4   1  13         14.94       -120.04       121.21 o                         
 -10   2  13         25.98        247.22       172.77 o                         
  -9   2  13         89.77        283.94       125.54 o                         
  -8   2  13        153.32        235.17       113.31 o                         
  -7   2  13         92.68        -18.66       203.20 o                         
  -6   2  13        842.33        767.16       157.69 o                         
  -5   2  13        506.50        273.71       140.81 o                         
  -4   2  13        477.16        141.77       100.48 o                         
  -3   2  13       1202.32       1586.46       304.43 o                         
  -2   2  13       1896.28       2378.14       251.06 o                         
  -1   2  13       2185.96       2494.01       216.48 o                         
   0   2  13         90.95        209.64        92.66 o                         
   1   2  13        785.29        748.03       174.18 o                         
   2   2  13          4.84        174.73        94.54 o                         
   3   2  13        633.56        495.76       218.53 o                         
   4   2  13         38.64       -201.79       201.79 o                         
  -9   3  13        528.88        543.01       168.44 o                         
  -8   3  13         20.76         64.45        76.54 o                         
  -7   3  13          3.68         47.82       110.68 o                         
  -6   3  13         76.99        -53.64        53.64 o                         
  -5   3  13       2236.70       2300.46       492.53 o                         
  -4   3  13       3365.53       3055.96       439.64 o                         
  -3   3  13       2548.71       3190.57       465.72 o                         
  -2   3  13          8.85         82.78        67.77 o                         
  -1   3  13          5.03        139.21       208.25 o                         
   0   3  13          5.43        -55.21        55.21 o                         
   1   3  13       1703.36       1829.19       402.25 o                         
   4   3  13         11.03       -154.04       195.98 o                         
  -9   4  13       3091.37       3794.68       446.35 o                         
  -8   4  13       1848.21       2412.82       320.38 o                         
  -7   4  13        106.13         80.01        54.98 o                         
  -6   4  13        345.33         94.61       118.80 o                         
  -5   4  13          9.85       -144.80       144.80 o                         
  -4   4  13        152.58        197.89        77.85 o                         
  -3   4  13       1753.52       2674.55       313.00 o                         
  -2   4  13       1519.74       1824.95       242.42 o                         
  -1   4  13       1603.89       2003.62       309.76 o                         
   0   4  13        250.22        434.40       198.47 o                         
  -9   5  13        433.68        153.87        50.57 o                         
  -8   5  13         51.38        319.08       135.12 o                         
  -7   5  13         14.56        127.19        85.15 o                         
  -6   5  13         57.91        101.75       157.20 o                         
  -5   5  13        843.92        330.90        98.08 o                         
  -4   5  13        645.90        384.41       130.09 o                         
  -3   5  13        562.16        138.12       143.76 o                         
  -2   5  13          0.73        -44.78        53.19 o                         
  -1   5  13         13.78        108.01       121.95 o                         
   0   5  13        107.57        192.83       118.56 o                         
  -2   6  13        276.36        229.31       136.79 o                         
  -9   0  14        832.21        989.21       319.84 o                         
  -8   0  14         31.00       -149.72       149.72 o                         
  -7   0  14         87.40       -247.88       247.88 o                         
  -6   0  14        239.72       -298.95       340.24 o                         
  -5   0  14        230.98       -207.26       242.91 o                         
  -4   0  14          5.29       -313.04       313.04 o                         
  -3   0  14         31.58        148.90       203.28 o                         
  -2   0  14        152.46        161.64        74.02 o                         
  -1   0  14        425.36        355.76       342.39 o                         
   0   0  14       2651.59       2672.65       447.18 o                         
   1   0  14       2374.29       2483.13       443.70 o                         
   2   0  14         24.70         -4.15        67.65 o                         
  -9   1  14        220.47        686.77       282.87 o                         
  -8   1  14          9.70        -13.02        99.73 o                         
  -7   1  14        329.43        210.85       167.05 o                         
  -6   1  14        305.68        -40.72       137.99 o                         
  -5   1  14         25.24        -10.63       108.27 o                         
  -4   1  14        142.28        131.92       189.52 o                         
  -3   1  14         23.26        164.83       104.78 o                         
  -2   1  14         44.15        102.07       143.95 o                         
  -1   1  14        324.63        445.66       104.59 o                         
   0   1  14       1085.21       1014.42       197.12 o                         
   1   1  14        136.77        235.57       107.26 o                         
   2   1  14          1.03        132.79        98.62 o                         
  -8   2  14         18.92         58.46       185.62 o                         
  -7   2  14         18.33        102.17       119.46 o                         
  -6   2  14       2040.92       1432.07       262.43 o                         
  -5   2  14       9614.86       9614.32       800.63 o                         
  -4   2  14       4743.24       5825.20       672.58 o                         
  -3   2  14        317.31        523.31       173.22 o                         
  -2   2  14          2.25         18.32        82.96 o                         
  -1   2  14          0.73         -6.84        75.81 o                         
   0   2  14        400.30        442.40       128.40 o                         
   1   2  14       3214.08       3375.55       361.18 o                         
   2   2  14       2063.90       2105.59       411.53 o                         
   3   2  14        464.80        681.14       244.40 o                         
  -8   3  14         55.99         28.92        52.99 o                         
  -7   3  14         28.24         45.24        87.85 o                         
  -6   3  14         58.61         33.56        99.37 o                         
  -5   3  14         43.57       -111.20       111.20 o                         
  -4   3  14        227.96        210.29       103.43 o                         
  -3   3  14        164.36        137.36       124.88 o                         
  -2   3  14          9.08        178.71       140.54 o                         
  -1   3  14        269.33        420.23       175.18 o                         
   0   3  14        457.50        633.05       243.41 o                         
  -8   4  14          4.93         -7.13        83.73 o                         
  -7   4  14         48.10         40.06        55.38 o                         
  -6   4  14        182.35        -81.13        94.98 o                         
  -5   4  14        162.05       -196.57       207.87 o                         
  -4   4  14          4.84        -50.19        94.98 o                         
  -3   4  14         84.42         82.97       132.51 o                         
  -2   4  14         51.51        134.14       110.10 o                         
  -1   4  14        139.36        376.73       147.99 o                         
   0   4  14       1815.76       1969.30       435.41 o                         
  -7   5  14        634.35       1049.73       339.24 o                         
  -6   5  14        312.76        186.09       135.96 o                         
  -5   5  14         29.80       -174.42       174.42 o                         
  -4   5  14        124.32        -88.17       258.18 o                         
  -3   5  14          8.53        -96.20        96.20 o                         
  -2   5  14         22.36        284.23       139.81 o                         
  -1   5  14        338.19        515.16       242.74 o                         
  -7   0  15       1853.45       1717.10       465.26 o                         
  -6   0  15        321.22         -3.81       181.73 o                         
  -5   0  15          8.75         22.05       148.90 o                         
  -4   0  15        634.73        657.76       247.05 o                         
  -3   0  15        277.49        669.03       284.53 o                         
  -2   0  15        923.11       1301.59       361.13 o                         
  -1   0  15       5388.55       6218.78       679.48 o                         
   0   0  15       1850.32       2223.98       411.70 o                         
   1   0  15         64.13        142.10       139.94 o                         
  -6   1  15       2086.35       1191.59       393.21 o                         
  -5   1  15       1131.87        846.53       480.10 o                         
  -4   1  15         18.13        -68.71       141.60 o                         
  -3   1  15          6.34         35.80       114.49 o                         
  -2   1  15          1.51        329.59       149.26 o                         
  -1   1  15        671.68        812.06       238.60 o                         
   0   1  15       1072.30       1140.95       200.46 o                         
   1   1  15        528.22        685.95       248.71 o                         
  -6   2  15        245.41       -251.65       251.65 o                         
  -5   2  15         27.91       -193.25       193.25 o                         
  -4   2  15        147.61         38.25       121.29 o                         
  -3   2  15        180.26        243.69       189.52 o                         
  -2   2  15         40.23        334.05       148.43 o                         
  -6   3  15        914.02        317.19       177.08 o                         
  -5   3  15        645.03         53.06       265.96 o                         
  -4   3  15         54.64       -128.32       128.32 o                         
  -3   3  15         52.65        265.79       188.03 o                         
  -4   4  15        226.74        272.47       124.61 o                         
  -1   0  16       1295.61       1619.61       349.02 o                         
                                                                                
